# Supplementary material for: Methyl­phospho­nic acid, CH3PO(OH)2
Source: Acta Crystallogr Sect E Struct Rep Online. 2014 Feb 26;70(Pt 3):o353. doi: 10.1107/S1600536814003572 (PMC3998494; doi:10.1107/S1600536814003572)
Supplement: Supplementary file 1 [file e-70-0o353-sup1.cif]

##############################################################################
#                                                                            #
# This CIF contains the data in a paper accepted for publication in          #
# Acta Crystallographica Section E. It conforms to the requirements of       #
# Notes for Authors for Acta Crystallographica Section E, and has been       #
# peer reviewed under the auspices of the IUCr Commission on Journals.       #
#                                                                            #
# Full details of the Crystallographic Information File format               #
# are given in the paper "The Crystallographic Information File (CIF):       #
# a New Standard Archive File for Crystallography" by S. R. Hall, F. H.      #
# Allen and I. D. Brown [Acta Cryst. (1991), A47, 655-685].                  #
#                                                                            #
# The current version of the core CIF dictionary is obtainable from          #
# ftp://ftp.iucr.org/pub/cif_core.dic.                                       #
#                                                                            #
# Software is freely available for graphical display of the structure(s)     #
# in this CIF. For information consult the CIF software page                 #
# http://www.iucr.org/resources/cif/software.                                #
#                                                                            #
# This file may be used for bona fide research purposes within the           #
# scientific community so long as proper attribution is given to the journal # 
# article from which it was obtained.                                        #
#                                                                            #
##############################################################################
data_I
_database_code_depnum_ccdc_archive 'CCDC 987419'
_audit_creation_method     SHELXL-97
_chemical_name_systematic
;
Methylphosphonic acid
;
_chemical_name_common     ?
_chemical_formula_moiety     'C H5 O3 P'
_chemical_formula_sum     'C H5 O3 P'
_chemical_formula_iupac     'C H5 O3 P'
_chemical_formula_weight     96.02
_chemical_melting_point     ?
_symmetry_cell_setting     monoclinic
_symmetry_space_group_name_H-M     'P 21/c'
_symmetry_space_group_name_Hall     '-P 2ybc'
loop_
    _symmetry_equiv_pos_as_xyz
    'x, y, z'
    '-x, y+1/2, -z+1/2'
    '-x, -y, -z'
    'x, -y-1/2, z-1/2'
_cell_length_a     15.1015(8)
_cell_length_b     5.7704(3)
_cell_length_c     9.9549(6)
_cell_angle_alpha     90.00
_cell_angle_beta     108.262(2)
_cell_angle_gamma     90.00
_cell_volume     823.79(8)
_cell_formula_units_Z     8
_cell_measurement_reflns_used     9876
_cell_measurement_theta_min     2.84
_cell_measurement_theta_max     28.66
_cell_measurement_temperature     200(2)
_exptl_crystal_description     'rhomboidal plate'
_exptl_crystal_colour     colourless
_exptl_crystal_size_max     0.45
_exptl_crystal_size_mid     0.26
_exptl_crystal_size_min     0.12
_exptl_crystal_density_diffrn     1.548
_exptl_crystal_density_meas     ?
_exptl_crystal_density_method     'not measured'
_exptl_crystal_F_000     400
_exptl_absorpt_coefficient_mu     0.507
_exptl_absorpt_correction_type     multi-scan
_exptl_absorpt_process_details     '(SADABS; Bruker, 2009)'
_exptl_absorpt_correction_T_min     0.8047
_exptl_absorpt_correction_T_max     0.9417
_exptl_special_details     ?
_diffrn_ambient_temperature     200(2)
_diffrn_radiation_type     MoK\a
_diffrn_radiation_wavelength     0.71073
_diffrn_radiation_source     'fine-focus sealed tube'
_diffrn_radiation_monochromator     graphite
_diffrn_measurement_device_type     'Bruker APEXII CCD'
_diffrn_measurement_method     '\f and \w scans'
_diffrn_detector_area_resol_mean     ?
_diffrn_reflns_number     58588
_diffrn_reflns_av_R_equivalents     0.0753
_diffrn_reflns_av_sigmaI/netI     0.0183
_diffrn_reflns_theta_min     2.84
_diffrn_reflns_theta_max     28.00
_diffrn_reflns_theta_full     28.00
_diffrn_measured_fraction_theta_max     0.999
_diffrn_measured_fraction_theta_full     0.999
_diffrn_reflns_limit_h_min     -19
_diffrn_reflns_limit_h_max     19
_diffrn_reflns_limit_k_min     -7
_diffrn_reflns_limit_k_max     7
_diffrn_reflns_limit_l_min     -13
_diffrn_reflns_limit_l_max     13
_refine_special_details
;
Refinement of <i>F</i>^2^ against ALL reflections. The weighted <i>R</i>-factor
<i>wR</i> and goodness of fit <i>S</i> are based on <i>F</i>^2^, conventional
<i>R</i>-factors <i>R</i> are based on <i>F</i>, with <i>F</i> set to zero for
negative <i>F</i>^2^. The threshold expression of <i>F</i>^2^ >
\s(<i>F</i>^2^) is used only for calculating <i>R</i>-factors(gt) <i>etc</i>.
and is not relevant to the choice of reflections for refinement.
<i>R</i>-factors based on <i>F</i>^2^ are statistically about twice as large
as those based on <i>F</i>, and <i>R</i>- factors based on ALL data will be
even larger.
;
_reflns_number_total     1989
_reflns_number_gt     1763
_reflns_threshold_expression     I>2sigma(I)
_refine_ls_structure_factor_coef     Fsqd
_refine_ls_matrix_type     full
_refine_ls_R_factor_all     0.0322
_refine_ls_R_factor_gt     0.0280
_refine_ls_wR_factor_gt     0.0817
_refine_ls_wR_factor_ref     0.0870
_refine_ls_goodness_of_fit_ref     1.079
_refine_ls_restrained_S_all     1.079
_refine_ls_number_reflns     1989
_refine_ls_number_parameters     97
_refine_ls_number_restraints     0
_refine_ls_hydrogen_treatment     constr
_refine_ls_weighting_scheme     calc
_refine_ls_weighting_details
         'calc w=1/[\s^2^(Fo^2^)+(0.0446P)^2^+0.3474P] where P=(Fo^2^+2Fc^2^)/3'
_atom_sites_solution_hydrogens     geom
_atom_sites_solution_primary     direct
_atom_sites_solution_secondary     difmap
_refine_ls_shift/su_max     0.001
_refine_ls_shift/su_mean     0.000
_refine_diff_density_max     0.333
_refine_diff_density_min     -0.345
_refine_ls_extinction_method     'SHELXL97 (Sheldrick, 2008)'
_refine_ls_extinction_coef     0.0089(18)
_refine_ls_extinction_expression
                                  'Fc^*^=kFc[1+0.001xFc^2^\l^3^/sin(2\q)]^-1/4^'
loop_
    _atom_type_symbol
    _atom_type_description
    _atom_type_scat_dispersion_real
    _atom_type_scat_dispersion_imag
    _atom_type_scat_source
    'C' 'C' 0.0033 0.0016
                         'International Tables Vol C Tables 4.2.6.8 and 6.1.1.4'
    'H' 'H' 0.0000 0.0000
                         'International Tables Vol C Tables 4.2.6.8 and 6.1.1.4'
    'P' 'P' 0.1023 0.0942
                         'International Tables Vol C Tables 4.2.6.8 and 6.1.1.4'
    'O' 'O' 0.0106 0.0060
                         'International Tables Vol C Tables 4.2.6.8 and 6.1.1.4'
_computing_data_collection     'APEX2 (Bruker, 2009)'
_computing_cell_refinement     'SAINT (Bruker, 2009)'
_computing_data_reduction     'SAINT (Bruker, 2009)'
_computing_structure_solution     'SHELXS97 (Sheldrick, 2008)'
_computing_structure_refinement     'SHELXL97 (Sheldrick, 2008)'
_computing_molecular_graphics
;
DIAMOND (Brandenburg, 2006) and Mercury (Macrae <i>et al.</i>,
2008)
;
_computing_publication_material     'SHELXTL (Sheldrick, 2008)'
loop_
    _atom_site_type_symbol
    _atom_site_label
    _atom_site_fract_x
    _atom_site_fract_y
    _atom_site_fract_z
    _atom_site_U_iso_or_equiv
    _atom_site_adp_type
    _atom_site_calc_flag
    _atom_site_refinement_flags
    _atom_site_occupancy
    _atom_site_symmetry_multiplicity
    _atom_site_disorder_assembly
    _atom_site_disorder_group
    P P1 0.41034(3) 0.35924(6) 0.60908(4) 0.02670(13) Uani d . 1 1 . .
    O O11 0.40297(9) 0.4245(2) 0.75562(13) 0.0446(3) Uani d . 1 1 . .
    H H11 0.4433 0.5450 0.8066 0.070(4) Uiso d R 1 1 . .
    O O12 0.38152(8) 0.5724(2) 0.51127(14) 0.0466(3) Uani d . 1 1 . .
    H H12 0.4251 0.6363 0.4691 0.070(4) Uiso d R 1 1 . .
    O O13 0.50590(7) 0.2779(2) 0.61564(12) 0.0365(3) Uani d . 1 1 . .
    C C1 0.32469(13) 0.1438(3) 0.5486(2) 0.0480(5) Uani d . 1 1 . .
    H H111 0.3212 0.0982 0.4522 0.083(5) Uiso calc R 1 1 . .
    H H112 0.2641 0.2045 0.5488 0.083(5) Uiso calc R 1 1 . .
    H H113 0.3411 0.0086 0.6111 0.083(5) Uiso calc R 1 1 . .
    P P2 0.09029(3) 0.86636(6) 0.69483(4) 0.02720(13) Uani d . 1 1 . .
    O O21 0.09504(9) 0.9190(2) 0.84939(12) 0.0459(3) Uani d . 1 1 . .
    H H21 0.0495 1.0299 0.8568 0.070(4) Uiso d R 1 1 . .
    O O22 0.11315(8) 1.0935(2) 0.62934(12) 0.0414(3) Uani d . 1 1 . .
    H H22 0.0712 1.1440 0.5404 0.070(4) Uiso d R 1 1 . .
    O O23 -0.00227(7) 0.7710(2) 0.60798(11) 0.0377(3) Uani d . 1 1 . .
    C C2 0.18264(13) 0.6703(3) 0.71256(18) 0.0436(4) Uani d . 1 1 . .
    H H211 0.1700 0.5260 0.7551 0.069(4) Uiso calc R 1 1 . .
    H H212 0.2409 0.7385 0.7733 0.069(4) Uiso calc R 1 1 . .
    H H213 0.1885 0.6373 0.6191 0.069(4) Uiso calc R 1 1 . .
loop_
    _atom_site_aniso_label
    _atom_site_aniso_U_11
    _atom_site_aniso_U_22
    _atom_site_aniso_U_33
    _atom_site_aniso_U_12
    _atom_site_aniso_U_13
    _atom_site_aniso_U_23
    P1 0.0301(2) 0.0254(2) 0.0277(2) -0.00282(13) 0.01342(15) -0.00150(13)
    O11 0.0563(7) 0.0486(7) 0.0382(6) -0.0219(6) 0.0283(6) -0.0172(5)
    O12 0.0384(6) 0.0457(7) 0.0635(8) 0.0146(5) 0.0269(6) 0.0244(6)
    O13 0.0345(6) 0.0381(6) 0.0405(6) 0.0082(5) 0.0172(5) 0.0157(5)
    C1 0.0487(10) 0.0457(10) 0.0550(11) -0.0194(8) 0.0239(9) -0.0222(8)
    P2 0.0305(2) 0.0268(2) 0.0223(2) 0.00449(13) 0.00533(15) 0.00254(12)
    O21 0.0605(8) 0.0509(7) 0.0246(5) 0.0224(6) 0.0108(5) 0.0001(5)
    O22 0.0369(6) 0.0361(6) 0.0413(6) -0.0076(5) -0.0019(5) 0.0111(5)
    O23 0.0345(6) 0.0411(6) 0.0329(5) -0.0065(5) 0.0038(4) 0.0135(5)
    C2 0.0449(9) 0.0420(9) 0.0392(9) 0.0169(8) 0.0065(7) -0.0033(7)
_geom_special_details
;
All e.s.d.'s (except the e.s.d. in the dihedral angle between two l.s. planes)
are estimated using the full covariance matrix. The cell e.s.d.'s are taken
into account individually in the estimation of e.s.d.'s in distances, angles
and torsion angles; correlations between e.s.d.'s in cell parameters are only
used when they are defined by crystal symmetry. An approximate (isotropic)
treatment of cell e.s.d.'s is used for estimating e.s.d.'s involving l.s.
planes.
;
loop_
    _geom_bond_atom_site_label_1
    _geom_bond_atom_site_label_2
    _geom_bond_site_symmetry_2
    _geom_bond_distance
    _geom_bond_publ_flag
    P1 O13 . 1.4993(11) y
    P1 O11 . 1.5441(11) y
    P1 O12 . 1.5443(12) y
    P1 C1 . 1.7586(17) y
    O11 H11 . 0.9583 ?
    O12 H12 . 0.9584 ?
    C1 H111 . 0.9800 ?
    C1 H112 . 0.9800 ?
    C1 H113 . 0.9800 ?
    P2 O23 . 1.4989(11) y
    P2 O21 . 1.5478(11) y
    P2 O22 . 1.5504(12) y
    P2 C2 . 1.7612(17) y
    O21 H21 . 0.9584 ?
    O22 H22 . 0.9580 ?
    C2 H211 . 0.9800 ?
    C2 H212 . 0.9800 ?
    C2 H213 . 0.9800 ?
loop_
    _geom_angle_atom_site_label_1
    _geom_angle_atom_site_label_2
    _geom_angle_atom_site_label_3
    _geom_angle_site_symmetry_1
    _geom_angle_site_symmetry_3
    _geom_angle
    _geom_angle_publ_flag
    O13 P1 O11 . . 112.86(7) ?
    O13 P1 O12 . . 110.73(6) ?
    O11 P1 O12 . . 108.17(8) ?
    O13 P1 C1 . . 112.85(8) ?
    O11 P1 C1 . . 103.46(8) ?
    O12 P1 C1 . . 108.39(9) ?
    P1 O11 H11 . . 117.1 ?
    P1 O12 H12 . . 119.1 ?
    P1 C1 H111 . . 109.5 ?
    P1 C1 H112 . . 109.5 ?
    H111 C1 H112 . . 109.5 ?
    P1 C1 H113 . . 109.5 ?
    H111 C1 H113 . . 109.5 ?
    H112 C1 H113 . . 109.5 ?
    O23 P2 O21 . . 112.94(7) ?
    O23 P2 O22 . . 110.99(6) ?
    O21 P2 O22 . . 107.75(7) ?
    O23 P2 C2 . . 112.83(8) ?
    O21 P2 C2 . . 103.76(7) ?
    O22 P2 C2 . . 108.15(9) ?
    P2 O21 H21 . . 113.4 ?
    P2 O22 H22 . . 118.4 ?
    P2 C2 H211 . . 109.5 ?
    P2 C2 H212 . . 109.5 ?
    H211 C2 H212 . . 109.5 ?
    P2 C2 H213 . . 109.5 ?
    H211 C2 H213 . . 109.5 ?
    H212 C2 H213 . . 109.5 ?
loop_
    _geom_hbond_atom_site_label_D
    _geom_hbond_atom_site_label_H
    _geom_hbond_atom_site_label_A
    _geom_hbond_site_symmetry_A
    _geom_hbond_distance_DH
    _geom_hbond_distance_HA
    _geom_hbond_distance_DA
    _geom_hbond_angle_DHA
    O22 H22 O23 3_576 0.96 1.59 2.5528(15) 179.5
    O21 H21 O23 2_556 0.96 1.65 2.5768(16) 161.2
    O12 H12 O13 3_666 0.96 1.61 2.5649(15) 173.5
    O11 H11 O13 2_656 0.96 1.62 2.5671(16) 169.3
_iucr_refine_instructions_details
;
TITL HR600_0ma in P2(1)/c
CELL 0.71073  15.1015   5.7704   9.9549  90.000 108.262  90.000
ZERR    8.00   0.0008   0.0003   0.0006   0.000   0.002   0.000
LATT 1
SYMM -X, 0.5+Y, 0.5-Z
SFAC C  H  P  O
UNIT 8  40  8  24
OMIT -3 56
L.S. 4
ACTA
BOND $H
FMAP 2
PLAN 5
HTAB
SIZE  0.120  0.263  0.448
HTAB O11 O13_$1
HTAB O12 O13_$2
HTAB O21 O23_$3
HTAB O22 O23_$4
EQIV $1 [ -x+1, y+1/2, -z+3/2 ]
EQIV $2 [ -x+1, -y+1, -z+1 ]
EQIV $3 [ -x, y+1/2, -z+3/2 ]
EQIV $4 [ -x, -y+2, -z+1 ]
TEMP -273
WGHT      0.0447      0.3461
EXTI    0.008880
FVAR       0.25147   0.08363   0.06923   0.06974
MOLE 1
P1    3    0.410343    0.359243    0.609081    11.00000    0.03007    0.02541 =
         0.02766   -0.00150    0.01342   -0.00282
O11   4    0.402972    0.424491    0.755629    11.00000    0.05634    0.04862 =
         0.03819   -0.01723    0.02838   -0.02190
AFIX   3
H11   2    0.443322    0.544974    0.806603    11.00000   41.00000
AFIX   0
O12   4    0.381517    0.572425    0.511265    11.00000    0.03843    0.04568 =
         0.06350    0.02443    0.02695    0.01458
AFIX   3
H12   2    0.425095    0.636312    0.469077    11.00000   41.00000
AFIX   0
O13   4    0.505910    0.277937    0.615647    11.00000    0.03453    0.03813 =
         0.04051    0.01574    0.01718    0.00818
C1    1    0.324693    0.143812    0.548615    11.00000    0.04871    0.04566 =
         0.05500   -0.02218    0.02387   -0.01940
AFIX 137
H111  2    0.321211    0.098112    0.452279    11.00000   21.00000
H112  2    0.264116    0.204597    0.548703    11.00000   21.00000
H113  2    0.341023    0.008676    0.611167    11.00000   21.00000
AFIX   0
P2    3    0.090291    0.866354    0.694828    11.00000    0.03047    0.02675 =
         0.02232    0.00254    0.00533    0.00449
O21   4    0.095036    0.919012    0.849397    11.00000    0.06061    0.05085 =
         0.02461    0.00005    0.01085    0.02242
AFIX   3
H21   2    0.049520    1.029834    0.856802    11.00000   41.00000
AFIX   0
O22   4    0.113149    1.093548    0.629334    11.00000    0.03695    0.03612 =
         0.04133    0.01110   -0.00191   -0.00757
AFIX   3
H22   2    0.071233    1.144035    0.540429    11.00000   41.00000
AFIX   0
O23   4   -0.002277    0.770985    0.607976    11.00000    0.03447    0.04115 =
         0.03288    0.01350    0.00381   -0.00649
C2    1    0.182649    0.670323    0.712553    11.00000    0.04489    0.04199 =
         0.03915   -0.00325    0.00651    0.01693
AFIX 137
H211  2    0.170015    0.526076    0.755217    11.00000   31.00000
H212  2    0.240892    0.738568    0.773202    11.00000   31.00000
H213  2    0.188431    0.637245    0.619103    11.00000   31.00000
HKLF 4
REM  HR600_0ma in P2(1)/c
REM R1 =  0.0280 for   1763 Fo > 4sig(Fo)  and  0.0323 for all   1989 data
REM     97 parameters refined using      0 restraints
END
WGHT      0.0447      0.3461
REM Highest difference peak  0.333,  deepest hole -0.346,  1-sigma level  0.052
Q1    1   0.3677  0.2438  0.5787  11.00000  0.05    0.33
Q2    1   0.1388  0.7567  0.6977  11.00000  0.05    0.32
Q3    1   0.3820  0.5227  0.7047  11.00000  0.05    0.29
Q4    1   0.0348  0.8332  0.6538  11.00000  0.05    0.28
Q5    1   0.1206  1.0297  0.8367  11.00000  0.05    0.27
;
data_New_Global_Publ_Block
_journal_date_recd_electronic     2014-02-12
_journal_date_accepted     2014-02-17
_journal_name_full     'Acta Crystallographica, Section E'
_journal_year     2014
_journal_volume     70
_journal_issue      3
_journal_page_first     o353
_journal_page_last     o353
_journal_paper_category     QO
_journal_paper_doi     10.1107/S1600536814003572
_journal_coeditor_code     HG5383
_publ_contact_author_name     'Hans Reuter'
_publ_contact_author_address
;
Insitute of Chemistry of New Materials
University of Osnabr\"uck
Barbarastrasse 7
49069 Osnabr\"uck
Germany
;
_publ_contact_author_email     hreuter@uos.de
_publ_contact_author_fax     ?
_publ_contact_author_phone     ?
_publ_section_title
;
Methylphosphonic acid, CH~3~PO(OH)~2~
;
loop_
    _publ_author_name
    _publ_author_footnote
    _publ_author_address
    'Reuter, Hans' .
;
Institute of Chemistry of New Materials
University of Osnabr\"uck
Barbarastrasse 7
49069 Osnabr\"uck
Germany
;
    'Reichelt, Martin' .
;
Institute of Chemistry of New Materials
University of Osnabr\"uck
Barbarastrasse 7
49069 Osnabr\"uck
Germany
;
