# Supplementary material for: Methyl­phospho­nic acid, CH3PO(OH)2
Source: Acta Crystallogr Sect E Struct Rep Online. 2014 Feb 26;70(Pt 3):o353. doi: 10.1107/S1600536814003572 (PMC3998494; doi:10.1107/S1600536814003572)
Supplement: Supplementary file 2 [file e-70-0o353-Isup2.hkl]

# 
# h,k,l, Fc-squared, Fo-squared, sigma(Fo-squared) and status flag 
# 
data_I
_shelx_title ' HR600_0ma in P2(1)/c' 
_shelx_refln_list_code          4 
_shelx_F_calc_maximum      122.78 
_exptl_crystal_F_000       400.00 
_reflns_d_resolution_high  0.7570 
 
loop_ 
 _symmetry_equiv_pos_as_xyz 
 'x, y, z' 
 '-x, y+1/2, -z+1/2' 
 '-x, -y, -z' 
 'x, -y-1/2, z-1/2' 
 
_cell_length_a    15.1015 
_cell_length_b     5.7704 
_cell_length_c     9.9549 
_cell_angle_alpha  90.000 
_cell_angle_beta  108.262 
_cell_angle_gamma  90.000 
 
_shelx_F_squared_multiplier     1.000 
 
loop_ 
 _refln_index_h 
 _refln_index_k 
 _refln_index_l 
 _refln_F_squared_calc 
 _refln_F_squared_meas 
 _refln_F_squared_sigma 
 _refln_observed_status 
   2   0   0    10651.67    10318.32    239.35 o 
   3   0   0       18.68       17.47      0.38 o 
   4   0   0     9808.46     9408.75    183.26 o 
   5   0   0        4.82        6.02      0.35 o 
   6   0   0     3453.13     3150.44     54.40 o 
   7   0   0       48.52       51.07      1.23 o 
   8   0   0      638.64      832.95     14.04 o 
   9   0   0        8.92        8.23      0.53 o 
  10   0   0     7347.38     7173.42    129.88 o 
  11   0   0       18.55       18.18      0.73 o 
  12   0   0     2398.76     2376.17     43.16 o 
  13   0   0        3.92        2.55      0.65 o 
  14   0   0       70.29       76.08      2.95 o 
  15   0   0        0.05        0.43      0.85 o 
  16   0   0      169.81      177.66      6.23 o 
  17   0   0        0.07       -0.07      1.31 o 
  18   0   0       20.51       17.53      1.91 o 
   1   1   0        2.44        2.17      0.10 o 
   2   1   0     7503.57     7613.52     96.74 o 
   3   1   0       22.15       24.18      0.33 o 
   4   1   0      444.12      401.71      4.49 o 
   5   1   0       10.84       10.81      0.23 o 
   6   1   0        4.61       10.38      0.26 o 
   7   1   0       32.67       33.01      0.52 o 
   8   1   0     2283.00     2160.24     25.00 o 
   9   1   0        2.63        2.21      0.23 o 
  10   1   0     1931.08     1795.66     21.75 o 
  11   1   0        8.01        6.63      0.33 o 
  12   1   0      182.10      190.51      2.63 o 
  13   1   0        0.00       -0.56      0.37 o 
  14   1   0      611.32      587.24     10.89 o 
  15   1   0        0.06       -0.01      0.59 o 
  16   1   0       25.91       19.68      1.24 o 
  17   1   0        6.43        5.25      0.96 o 
  18   1   0      109.38      125.08      4.83 o 
   0   2   0      266.43      281.49     11.28 o 
   1   2   0       14.29       15.92      0.36 o 
   2   2   0      695.66      728.25      9.97 o 
   3   2   0       55.05       56.45      0.80 o 
   4   2   0     4254.37     4817.65     57.67 o 
   5   2   0        6.81        7.05      0.21 o 
   6   2   0     1177.67     1412.80     16.86 o 
   7   2   0       17.34       17.89      0.38 o 
   8   2   0        0.21        0.08      0.17 o 
   9   2   0        0.56        0.33      0.19 o 
  10   2   0      149.83      112.21      1.57 o 
  11   2   0        2.90        1.87      0.29 o 
  12   2   0      425.53      391.85      6.44 o 
  13   2   0        2.88        1.87      0.51 o 
  14   2   0      140.50      143.75      3.25 o 
  15   2   0        5.65        5.01      0.79 o 
  16   2   0       15.28       11.94      1.19 o 
  17   2   0        3.15        1.36      1.03 o 
  18   2   0        1.31        1.99      1.10 o 
   1   3   0        7.38        7.69      0.39 o 
   2   3   0      973.31      926.79     13.95 o 
   3   3   0        7.39        6.92      0.23 o 
   4   3   0      873.35      889.25     12.65 o 
   5   3   0        0.88        0.42      0.15 o 
   6   3   0        9.93       14.77      0.38 o 
   7   3   0       17.11       18.47      0.45 o 
   8   3   0      603.57      606.80      8.01 o 
   9   3   0        0.98        0.64      0.28 o 
  10   3   0      530.74      575.27      8.44 o 
  11   3   0        0.76        0.74      0.38 o 
  12   3   0      124.23      132.26      2.70 o 
  13   3   0        2.76        1.72      0.61 o 
  14   3   0      625.22      656.55     14.61 o 
  15   3   0        0.10       -0.60      0.81 o 
  16   3   0       35.90       32.12      2.05 o 
  17   3   0        0.00        0.64      1.46 o 
   0   4   0     3126.62     2962.02    127.82 o 
   1   4   0       10.29       13.36      2.67 o 
   2   4   0       44.89       53.92      1.34 o 
   3   4   0        2.41        2.18      0.21 o 
   4   4   0     3132.47     2907.65     47.55 o 
   5   4   0       48.75       50.76      0.95 o 
   6   4   0     3039.03     3014.11     44.14 o 
   7   4   0        0.15        0.69      0.26 o 
   8   4   0      337.26      388.19      5.81 o 
   9   4   0       15.46       13.05      0.57 o 
  10   4   0      546.17      546.80      8.81 o 
  11   4   0        0.24        0.74      0.48 o 
  12   4   0      417.66      414.21      9.24 o 
  13   4   0        3.79        3.06      0.81 o 
  14   4   0      123.60      114.94      4.12 o 
  15   4   0        0.22       -0.17      1.14 o 
  16   4   0      355.49      383.86     14.09 o 
   1   5   0       10.67       10.76      0.86 o 
   2   5   0     1353.40     1409.20     36.34 o 
   3   5   0       11.83       12.84      0.67 o 
   4   5   0      328.05      336.03      7.48 o 
   5   5   0        0.92        0.22      0.26 o 
   6   5   0       23.37       19.87      0.64 o 
   7   5   0        3.82        3.87      0.39 o 
   8   5   0      412.48      433.86      7.83 o 
   9   5   0        0.04        0.19      0.39 o 
  10   5   0      257.96      252.35      5.26 o 
  11   5   0        0.53        0.30      0.56 o 
  12   5   0       77.86       77.22      2.55 o 
  13   5   0        0.27        0.51      0.91 o 
  14   5   0      172.74      169.60      7.46 o 
   0   6   0        0.04        0.32      3.00 o 
   1   6   0       14.69       14.78      1.38 o 
   2   6   0       17.94       19.83      1.15 o 
   3   6   0        0.45        1.00      0.46 o 
   4   6   0        3.11        2.85      0.60 o 
   5   6   0       16.03       15.07      0.72 o 
   6   6   0       30.57       31.83      1.17 o 
   7   6   0        1.96        2.04      0.49 o 
   8   6   0      226.62      222.31      5.09 o 
   9   6   0        6.78        5.75      0.83 o 
  10   6   0        2.22        1.81      0.80 o 
  11   6   0        4.31        3.76      1.36 o 
   1   7   0        0.81        0.48      0.92 o 
   2   7   0        6.12        7.59      2.53 o 
   3   7   0        3.92        3.87      1.22 o 
   4   7   0       29.69       29.04      2.78 o 
   5   7   0        6.67        5.69      1.09 o 
   6   7   0        1.85        1.36      1.06 o 
   7   7   0        4.91        7.07      1.71 o 
 -19   1   1        0.82       -0.85      1.09 o 
 -18   1   1       51.72       55.93      2.39 o 
 -17   1   1       24.44       25.51      1.51 o 
 -16   1   1       14.67       11.44      0.96 o 
 -15   1   1        1.46        1.27      0.53 o 
 -14   1   1      300.52      303.28      5.45 o 
 -13   1   1        3.36        1.71      0.40 o 
 -12   1   1      282.42      299.55      3.59 o 
 -11   1   1      155.74      169.52      2.24 o 
 -10   1   1      347.91      370.41      4.17 o 
  -9   1   1      735.52      757.84      8.34 o 
  -8   1   1     4301.38     4344.89     50.45 o 
  -7   1   1      236.40      248.01      2.72 o 
  -6   1   1      199.25      237.95      2.69 o 
  -5   1   1     2279.90     2226.19     25.80 o 
  -4   1   1     9534.93     9393.26    102.41 o 
  -3   1   1      381.21      375.46      3.87 o 
  -2   1   1     5474.90     5440.68     57.15 o 
  -1   1   1     2767.70     2810.51     32.91 o 
   0   1   1      581.93      598.25      7.29 o 
   1   1   1     1598.83     1554.61     19.09 o 
   2   1   1    11045.22    10987.98    136.27 o 
   3   1   1      488.60      477.76      5.54 o 
   4   1   1     2934.43     2757.88     32.06 o 
   5   1   1     2015.36     2020.05     22.26 o 
   6   1   1     2687.84     2870.06     33.65 o 
   7   1   1      145.99      169.58      2.01 o 
   8   1   1     2131.44     2234.00     27.09 o 
   9   1   1      631.81      665.28      8.11 o 
  10   1   1        0.11       -0.36      0.24 o 
  11   1   1       24.57       26.28      0.64 o 
  12   1   1      293.82      313.65      5.29 o 
  13   1   1       10.23       10.36      0.71 o 
  14   1   1      262.36      264.33      6.69 o 
  15   1   1       15.14       15.66      1.06 o 
  16   1   1        0.41        1.54      0.81 o 
  17   1   1        2.93        2.58      0.98 o 
  18   1   1      117.00      124.74      4.42 o 
 -18   2   1      260.38      256.52      7.65 o 
 -17   2   1        8.46        5.96      1.08 o 
 -16   2   1      301.23      323.36      7.81 o 
 -15   2   1      326.13      340.82      7.38 o 
 -14   2   1      133.08      120.00      2.79 o 
 -13   2   1        7.84        8.19      0.61 o 
 -12   2   1     1303.46     1336.33     18.79 o 
 -11   2   1      164.21      167.32      2.29 o 
 -10   2   1      876.17      882.13     10.59 o 
  -9   2   1      396.55      394.01      4.71 o 
  -8   2   1      509.37      500.02      6.06 o 
  -7   2   1       34.38       35.35      0.58 o 
  -6   2   1     4728.21     4738.64     55.81 o 
  -5   2   1      947.84      973.58     11.08 o 
  -4   2   1       34.42       16.63      0.28 o 
  -3   2   1       13.24       24.86      0.41 o 
  -2   2   1     4302.97     4301.27     57.31 o 
  -1   2   1      223.41      247.71      3.54 o 
   0   2   1     4672.89     4574.47     71.42 o 
   1   2   1      768.97      875.62     11.98 o 
   2   2   1     1593.48     1714.10     23.84 o 
   3   2   1      390.25      374.94      4.70 o 
   4   2   1     2848.57     2771.57     35.81 o 
   5   2   1      305.05      339.17      4.09 o 
   6   2   1     2912.46     2809.82     34.07 o 
   7   2   1      311.12      300.25      3.68 o 
   8   2   1      234.38      236.14      2.91 o 
   9   2   1      473.78      461.99      5.56 o 
  10   2   1     1399.96     1445.18     18.82 o 
  11   2   1       52.15       52.87      1.13 o 
  12   2   1      674.12      633.59     11.75 o 
  13   2   1      207.89      219.03      4.53 o 
  14   2   1        6.76        8.76      0.82 o 
  15   2   1      168.13      173.43      4.46 o 
  16   2   1      435.48      463.25     12.76 o 
  17   2   1       35.63       42.84      2.36 o 
 -17   3   1      109.55      114.08      4.36 o 
 -16   3   1      136.91      153.57      5.24 o 
 -15   3   1        3.44        2.24      0.85 o 
 -14   3   1      227.65      235.22      5.52 o 
 -13   3   1      171.53      184.80      3.94 o 
 -12   3   1       10.38       12.95      0.69 o 
 -11   3   1      392.13      383.14      6.07 o 
 -10   3   1      480.92      484.51      6.81 o 
  -9   3   1      218.88      204.91      2.87 o 
  -8   3   1      958.21      859.82     11.28 o 
  -7   3   1      484.77      457.35      5.78 o 
  -6   3   1        0.13        1.00      0.17 o 
  -5   3   1      450.94      397.57      5.41 o 
  -4   3   1     1537.60     1478.56     20.87 o 
  -3   3   1      779.54      841.69     12.68 o 
  -2   3   1      353.16      332.77      5.08 o 
  -1   3   1     1044.47      981.58     17.37 o 
   0   3   1       10.00        8.87      0.70 o 
   1   3   1     1061.86     1007.97     16.10 o 
   2   3   1     1388.03     1339.04     20.53 o 
   3   3   1       13.60       25.47      0.50 o 
   4   3   1     1256.08     1232.43     17.30 o 
   5   3   1      823.53      766.95     10.45 o 
   6   3   1      556.48      503.05      6.91 o 
   7   3   1       10.18       10.58      0.39 o 
   8   3   1     1178.68     1090.85     14.68 o 
   9   3   1      239.18      211.67      3.14 o 
  10   3   1       83.51       90.05      1.65 o 
  11   3   1      252.62      254.11      4.55 o 
  12   3   1       83.08       80.63      2.01 o 
  13   3   1       48.67       51.05      1.71 o 
  14   3   1      306.40      310.15      7.38 o 
  15   3   1       59.91       68.65      2.98 o 
  16   3   1        2.56        0.08      1.19 o 
 -16   4   1        0.42        0.51      1.24 o 
 -15   4   1        0.24        1.13      1.07 o 
 -14   4   1       43.56       40.51      2.07 o 
 -13   4   1        2.30        1.93      0.71 o 
 -12   4   1       13.34       12.09      0.82 o 
 -11   4   1       33.81       28.47      0.96 o 
 -10   4   1        1.77        0.11      0.36 o 
  -9   4   1       75.00       71.85      1.48 o 
  -8   4   1       11.70       11.53      0.44 o 
  -7   4   1      502.43      489.37      7.05 o 
  -6   4   1       11.36        7.33      0.35 o 
  -5   4   1       20.68       24.62      0.57 o 
  -4   4   1       77.94       77.01      1.34 o 
  -3   4   1      550.17      582.19      9.98 o 
  -2   4   1      291.00      280.25      5.28 o 
  -1   4   1      137.29      134.71      2.85 o 
   0   4   1       23.12       22.89      0.82 o 
   1   4   1      174.56      184.48      4.20 o 
   2   4   1       86.27       81.11      1.63 o 
   3   4   1      524.32      542.70      8.72 o 
   4   4   1       11.47       10.23      0.41 o 
   5   4   1      111.39      109.69      1.77 o 
   6   4   1        8.05       12.10      0.43 o 
   7   4   1      324.32      298.82      4.55 o 
   8   4   1       53.31       48.87      1.18 o 
   9   4   1        1.83        1.62      0.40 o 
  10   4   1        2.33        1.36      0.44 o 
  11   4   1        0.02       -0.08      0.48 o 
  12   4   1       31.63       31.15      1.42 o 
  13   4   1        0.57       -0.72      0.76 o 
  14   4   1       31.40       29.33      1.86 o 
  15   4   1        0.00       -0.01      1.31 o 
 -14   5   1       54.98       59.15      3.06 o 
 -13   5   1       10.77        8.72      1.23 o 
 -12   5   1      113.16      117.28      3.34 o 
 -11   5   1       12.68       15.20      0.89 o 
 -10   5   1       26.69       28.43      1.01 o 
  -9   5   1        0.22        0.22      0.42 o 
  -8   5   1      240.94      251.01      4.48 o 
  -7   5   1      130.18      140.04      2.55 o 
  -6   5   1        3.54        1.88      0.29 o 
  -5   5   1      300.26      286.44      4.91 o 
  -4   5   1      241.56      247.20      4.74 o 
  -3   5   1       12.75       13.05      0.62 o 
  -2   5   1      560.61      547.41     13.47 o 
  -1   5   1      134.19      131.04      5.75 o 
   0   5   1        1.10        2.01      0.48 o 
   1   5   1       16.03       16.50      0.65 o 
   2   5   1      634.85      638.41     13.47 o 
   3   5   1      288.19      281.68      6.08 o 
   4   5   1      151.38      147.80      3.09 o 
   5   5   1      172.67      177.14      3.22 o 
   6   5   1       98.84       91.28      1.87 o 
   7   5   1        1.66        2.60      0.40 o 
   8   5   1      248.14      256.72      4.69 o 
   9   5   1       81.09       88.22      1.98 o 
  10   5   1        1.15        0.65      0.50 o 
  11   5   1        1.53        0.32      0.58 o 
  12   5   1      118.21      109.62      3.58 o 
  13   5   1       69.38       67.72      3.59 o 
 -12   6   1       93.86       91.22      5.02 o 
 -11   6   1        0.69        0.33      1.17 o 
 -10   6   1       76.85       81.46      2.80 o 
  -9   6   1       71.70       71.52      2.39 o 
  -8   6   1      168.06      176.14      4.06 o 
  -7   6   1       47.95       45.36      1.40 o 
  -6   6   1      550.19      551.38     12.11 o 
  -5   6   1       53.21       55.49      1.63 o 
  -4   6   1       56.08       53.35      1.60 o 
  -3   6   1      230.90      215.49      6.25 o 
  -2   6   1       92.12       98.70      3.50 o 
  -1   6   1        3.89        2.96      1.00 o 
   0   6   1      202.94      208.56      9.01 o 
   1   6   1      146.05      141.75      4.62 o 
   2   6   1        0.17        0.53      0.46 o 
   3   6   1      162.82      148.64      4.18 o 
   4   6   1      339.63      341.17      9.01 o 
   5   6   1        2.25        3.77      0.52 o 
   6   6   1      321.63      329.34      7.43 o 
   7   6   1      137.01      135.76      3.12 o 
   8   6   1       10.64       10.68      0.94 o 
   9   6   1       22.03       19.23      1.22 o 
  10   6   1       55.12       55.25      2.74 o 
  11   6   1       37.99       45.32      3.80 o 
  -7   7   1      165.86      162.94      8.24 o 
  -6   7   1       24.71       26.03      2.19 o 
  -5   7   1      129.63      135.56      5.95 o 
  -4   7   1      171.19      171.89      7.94 o 
  -3   7   1        0.34        0.54      1.23 o 
  -2   7   1       53.38       53.56      4.49 o 
  -1   7   1       30.13       32.11      2.41 o 
   0   7   1        2.71        1.50      0.93 o 
   1   7   1       15.49       18.57      3.03 o 
   2   7   1      138.95      139.68      6.64 o 
   3   7   1        8.04        7.70      1.53 o 
   4   7   1       96.38       96.54      4.99 o 
   5   7   1      186.47      187.40      7.55 o 
   6   7   1       23.87       24.58      2.54 o 
 -19   0   2       58.30       64.95      3.97 o 
 -18   0   2      152.17      155.20      6.66 o 
 -17   0   2        5.67        4.81      1.09 o 
 -16   0   2      110.38      122.14      4.56 o 
 -15   0   2      261.17      259.02      7.10 o 
 -14   0   2       51.46       50.96      1.74 o 
 -13   0   2      553.75      571.12     11.87 o 
 -12   0   2      250.48      254.12      4.54 o 
 -11   0   2      535.08      488.67      8.59 o 
 -10   0   2        0.67        0.49      0.30 o 
  -9   0   2     2422.80     2419.60     40.11 o 
  -8   0   2     1167.24     1187.17     21.74 o 
  -7   0   2      913.20      919.96     15.35 o 
  -6   0   2     1929.55     2002.24     34.95 o 
  -5   0   2       84.90       72.84      1.34 o 
  -4   0   2       28.33       36.47      0.68 o 
  -3   0   2    14732.47    14930.31    284.00 o 
  -2   0   2      639.94      603.87     10.58 o 
  -1   0   2       60.21       64.23      1.12 o 
   0   0   2      938.86      937.57     16.40 o 
   1   0   2    15074.13    15682.09    280.31 o 
   2   0   2        5.18        6.57      0.23 o 
   3   0   2       94.49       74.19      1.32 o 
   4   0   2     1083.07     1141.53     18.20 o 
   5   0   2      839.86      833.29     13.50 o 
   6   0   2     1268.35     1344.41     21.84 o 
   7   0   2     2250.52     2113.75     33.19 o 
   8   0   2       17.65       15.44      0.68 o 
   9   0   2      891.18      852.23     14.78 o 
  10   0   2      739.69      741.19     12.41 o 
  11   0   2      389.31      386.12      8.96 o 
  12   0   2      210.45      216.38      6.11 o 
  13   0   2      360.10      355.28     11.20 o 
  14   0   2      113.04      135.17      5.53 o 
  15   0   2        0.33       -0.77      0.98 o 
  16   0   2      144.35      137.66      6.30 o 
  17   0   2       77.24       88.66      4.79 o 
 -19   1   2       38.54       40.03      2.14 o 
 -18   1   2        0.49        0.63      0.90 o 
 -17   1   2       52.46       57.69      2.08 o 
 -16   1   2       42.84       43.38      1.63 o 
 -15   1   2       30.94       26.04      1.06 o 
 -14   1   2       73.04       72.95      1.67 o 
 -13   1   2     1486.62     1437.80     20.46 o 
 -12   1   2        6.23        5.78      0.34 o 
 -11   1   2     1375.62     1306.65     15.72 o 
 -10   1   2      218.04      219.25      2.55 o 
  -9   1   2        4.65        0.66      0.19 o 
  -8   1   2      731.74      725.15      8.19 o 
  -7   1   2      106.09      154.15      1.74 o 
  -6   1   2      124.66      111.68      1.25 o 
  -5   1   2      878.66     1023.33     11.25 o 
  -4   1   2     2403.46     2248.24     25.74 o 
  -3   1   2     1784.06     1867.26     20.64 o 
  -2   1   2      973.07      922.33     10.31 o 
  -1   1   2    13907.88    14166.82    171.25 o 
   0   1   2     1366.09     1293.51     13.72 o 
   1   1   2     2126.28     2133.88     25.11 o 
   2   1   2     2622.31     2568.19     29.51 o 
   3   1   2      648.90      769.63      8.95 o 
   4   1   2        3.44        1.70      0.14 o 
   5   1   2      193.68      267.31      3.05 o 
   6   1   2      733.71      763.40      8.66 o 
   7   1   2        2.46        0.50      0.17 o 
   8   1   2      263.96      252.08      3.08 o 
   9   1   2     1280.12     1223.22     14.63 o 
  10   1   2        4.61        4.24      0.33 o 
  11   1   2     1594.71     1548.95     23.06 o 
  12   1   2      125.31      126.35      2.81 o 
  13   1   2       51.14       44.62      1.65 o 
  14   1   2        9.42        7.60      0.92 o 
  15   1   2       35.62       37.54      1.85 o 
  16   1   2        3.49        2.47      0.91 o 
  17   1   2       35.50       35.14      2.07 o 
 -19   2   2       15.11       14.92      1.51 o 
 -18   2   2        4.84        3.49      1.11 o 
 -17   2   2        0.59       -1.15      0.83 o 
 -16   2   2        3.01        1.43      0.71 o 
 -15   2   2       17.31       14.02      0.94 o 
 -14   2   2        1.51        0.30      0.49 o 
 -13   2   2        2.21       -0.41      0.40 o 
 -12   2   2       65.86       61.54      1.16 o 
 -11   2   2      209.89      197.36      2.58 o 
 -10   2   2       39.56       39.14      0.72 o 
  -9   2   2      176.88      159.95      2.06 o 
  -8   2   2       17.24       14.52      0.34 o 
  -7   2   2       39.74       43.76      0.65 o 
  -6   2   2        5.03        3.94      0.20 o 
  -5   2   2        8.71        2.91      0.15 o 
  -4   2   2       34.20       36.12      0.49 o 
  -3   2   2      153.63      164.99      1.86 o 
  -2   2   2      240.03      230.09      2.68 o 
  -1   2   2       34.90       33.73      0.47 o 
   0   2   2       49.86       47.43      0.66 o 
   1   2   2      131.91      140.53      1.77 o 
   2   2   2      101.90      104.70      1.24 o 
   3   2   2       34.38       29.00      0.45 o 
   4   2   2       31.82       35.16      0.54 o 
   5   2   2       29.12       35.83      0.58 o 
   6   2   2       20.47       28.32      0.51 o 
   7   2   2      229.75      205.46      2.67 o 
   8   2   2        1.14       -0.11      0.22 o 
   9   2   2      256.09      244.71      3.06 o 
  10   2   2       16.69       20.25      0.60 o 
  11   2   2        2.94        0.72      0.42 o 
  12   2   2        7.60        7.09      0.68 o 
  13   2   2        9.16        5.06      0.68 o 
  14   2   2        0.44       -0.69      0.70 o 
  15   2   2        0.09       -0.28      0.81 o 
  16   2   2        4.42        2.61      1.06 o 
  17   2   2        8.25        6.21      1.25 o 
 -18   3   2       11.73        8.84      1.54 o 
 -17   3   2      193.94      209.67      6.29 o 
 -16   3   2        0.01        0.65      0.89 o 
 -15   3   2        8.91        8.95      0.99 o 
 -14   3   2       61.56       62.54      2.08 o 
 -13   3   2       91.81      107.41      2.49 o 
 -12   3   2       48.38       48.06      1.27 o 
 -11   3   2       54.43       39.79      0.99 o 
 -10   3   2       75.29       86.18      1.47 o 
  -9   3   2      855.04      875.62     12.37 o 
  -8   3   2      691.88      677.77      9.09 o 
  -7   3   2      454.65      483.27      6.16 o 
  -6   3   2       57.69       44.98      0.73 o 
  -5   3   2      179.01      172.24      2.26 o 
  -4   3   2     1786.55     1843.86     23.42 o 
  -3   3   2      324.01      360.21      4.81 o 
  -2   3   2      792.54      842.78     11.80 o 
  -1   3   2      756.90      910.93     12.63 o 
   0   3   2      781.36      821.21     11.84 o 
   1   3   2      388.97      443.84      6.87 o 
   2   3   2     1564.66     1636.89     22.92 o 
   3   3   2      288.11      290.58      4.10 o 
   4   3   2        4.24       10.12      0.32 o 
   5   3   2      500.41      490.11      6.49 o 
   6   3   2      635.28      653.54      8.45 o 
   7   3   2      707.56      744.17     10.22 o 
   8   3   2      173.11      188.16      2.69 o 
   9   3   2       48.31       40.47      0.97 o 
  10   3   2       64.05       57.81      1.42 o 
  11   3   2       59.58       67.47      1.92 o 
  12   3   2       69.72       70.10      2.22 o 
  13   3   2       17.55       18.07      1.22 o 
  14   3   2        1.10        0.60      0.98 o 
  15   3   2      198.89      208.69      6.57 o 
  16   3   2        1.64        0.32      1.20 o 
 -16   4   2        1.28       -0.79      1.11 o 
 -15   4   2      308.21      313.45      9.35 o 
 -14   4   2       70.46       75.67      3.10 o 
 -13   4   2      277.61      273.44      6.60 o 
 -12   4   2      109.03      112.40      2.66 o 
 -11   4   2      192.72      220.55      4.12 o 
 -10   4   2       10.03        9.19      0.56 o 
  -9   4   2      778.11      777.89     12.59 o 
  -8   4   2       19.18       22.24      0.63 o 
  -7   4   2      162.27      145.13      2.22 o 
  -6   4   2       87.26       81.61      1.32 o 
  -5   4   2      526.39      540.81      7.86 o 
  -4   4   2        0.05        1.08      0.22 o 
  -3   4   2     2306.74     2152.35     33.72 o 
  -2   4   2      252.13      250.28      3.95 o 
  -1   4   2       10.92        8.96      0.30 o 
   0   4   2      267.00      290.84      4.71 o 
   1   4   2     2439.89     2396.41     41.13 o 
   2   4   2       51.72       56.14      1.37 o 
   3   4   2      819.37      825.99     13.32 o 
   4   4   2       96.97       98.12      1.62 o 
   5   4   2      143.31      126.81      2.09 o 
   6   4   2      197.42      198.81      3.15 o 
   7   4   2      869.18      869.66     13.36 o 
   8   4   2        3.85        3.65      0.44 o 
   9   4   2      217.18      233.73      4.31 o 
  10   4   2      200.19      204.89      4.27 o 
  11   4   2      308.50      299.94      6.69 o 
  12   4   2       65.14       65.26      2.50 o 
  13   4   2      366.37      403.32     10.94 o 
  14   4   2        7.29        5.64      1.32 o 
 -14   5   2       14.25       15.60      1.68 o 
 -13   5   2      153.17      155.01      4.51 o 
 -12   5   2       40.72       41.72      1.59 o 
 -11   5   2      303.62      306.12      6.42 o 
 -10   5   2      107.09      111.67      2.33 o 
  -9   5   2      102.74      115.98      2.38 o 
  -8   5   2        0.10        0.83      0.38 o 
  -7   5   2     1045.69     1001.62     17.82 o 
  -6   5   2       87.55       90.79      1.74 o 
  -5   5   2     1196.23     1165.34     18.11 o 
  -4   5   2       32.56       36.72      0.80 o 
  -3   5   2       12.51       14.46      0.45 o 
  -2   5   2       15.00       15.61      0.82 o 
  -1   5   2     1460.65     1487.83     28.20 o 
   0   5   2       20.08       22.37      0.98 o 
   1   5   2        8.87       12.74      0.55 o 
   2   5   2        7.35        9.98      0.50 o 
   3   5   2     1177.50     1109.03     20.74 o 
   4   5   2       20.55       20.64      0.65 o 
   5   5   2      882.14      869.29     16.11 o 
   6   5   2        0.58        0.71      0.37 o 
   7   5   2      139.73      156.95      2.86 o 
   8   5   2       46.26       44.65      1.18 o 
   9   5   2      181.25      186.03      3.85 o 
  10   5   2       20.73       20.22      1.04 o 
  11   5   2      168.69      169.79      4.41 o 
  12   5   2       14.62       13.85      1.42 o 
  13   5   2       39.93       39.52      3.13 o 
 -12   6   2        1.40        0.83      1.42 o 
 -11   6   2      129.11      138.74      4.39 o 
 -10   6   2        0.31        1.03      0.71 o 
  -9   6   2       92.40       96.53      2.77 o 
  -8   6   2        3.85        2.64      0.56 o 
  -7   6   2        4.70        4.82      0.49 o 
  -6   6   2        0.01       -0.54      0.36 o 
  -5   6   2       35.11       34.81      1.11 o 
  -4   6   2       13.60       12.50      0.61 o 
  -3   6   2      150.41      148.05      3.57 o 
  -2   6   2       31.98       31.09      1.13 o 
  -1   6   2        1.29        1.74      0.48 o 
   0   6   2        9.63       11.20      0.77 o 
   1   6   2      135.59      135.67      3.64 o 
   2   6   2       14.25       13.49      0.74 o 
   3   6   2       51.32       53.03      1.61 o 
   4   6   2        7.93        7.45      0.73 o 
   5   6   2       23.65       26.80      1.06 o 
   6   6   2       21.24       23.19      0.94 o 
   7   6   2       63.05       63.43      1.98 o 
   8   6   2       18.21       18.41      1.09 o 
   9   6   2      165.79      179.77      5.45 o 
  10   6   2        0.00       -0.71      1.04 o 
  -7   7   2        4.63        0.46      2.17 o 
  -6   7   2        0.96        1.72      1.40 o 
  -5   7   2        1.74        0.61      1.52 o 
  -4   7   2       29.80       32.65      2.12 o 
  -3   7   2       40.26       39.89      2.49 o 
  -2   7   2        8.92       11.97      1.36 o 
  -1   7   2        4.66        3.16      0.86 o 
   0   7   2        0.92        1.70      1.19 o 
   1   7   2        1.83        1.75      1.02 o 
   2   7   2        0.77        1.95      1.12 o 
   3   7   2        1.02       -0.08      0.97 o 
   4   7   2        7.52        7.98      1.40 o 
   5   7   2        0.60        1.07      1.18 o 
 -19   1   3       73.39       73.42      3.02 o 
 -18   1   3        2.52        1.73      0.84 o 
 -17   1   3       80.41       89.40      3.17 o 
 -16   1   3        1.30        0.51      0.54 o 
 -15   1   3       30.81       29.66      1.07 o 
 -14   1   3        0.71       -0.16      0.41 o 
 -13   1   3      269.86      274.72      4.03 o 
 -12   1   3       95.12       98.00      1.37 o 
 -11   1   3      186.40      176.15      2.22 o 
 -10   1   3       18.20       18.59      0.42 o 
  -9   1   3       78.39       86.54      1.10 o 
  -8   1   3      665.79      684.64      7.23 o 
  -7   1   3      414.02      383.48      4.26 o 
  -6   1   3       39.00       35.42      0.56 o 
  -5   1   3      122.88      182.40      2.08 o 
  -4   1   3      756.67      710.08      7.33 o 
  -3   1   3      116.05      123.51      1.33 o 
  -2   1   3        0.27        0.09      0.09 o 
  -1   1   3       23.45       40.08      0.50 o 
   0   1   3      250.80      248.71      2.66 o 
   1   1   3      510.28      614.51      6.56 o 
   2   1   3      223.96      215.18      2.34 o 
   3   1   3        1.30        1.06      0.14 o 
   4   1   3      281.64      284.57      3.28 o 
   5   1   3      484.99      470.14      5.54 o 
   6   1   3      263.98      268.59      3.18 o 
   7   1   3        0.15        0.51      0.20 o 
   8   1   3       57.59       61.69      1.07 o 
   9   1   3      282.83      280.96      3.62 o 
  10   1   3       39.53       36.54      0.88 o 
  11   1   3      317.61      321.90      6.07 o 
  12   1   3        4.13        3.68      0.63 o 
  13   1   3        0.82       -0.28      0.66 o 
  14   1   3        7.73        4.67      0.93 o 
  15   1   3      202.61      212.95      6.29 o 
  16   1   3        1.03        0.82      1.11 o 
 -19   2   3       46.48       48.27      2.42 o 
 -18   2   3       83.47       89.20      3.28 o 
 -17   2   3      146.88      148.75      4.36 o 
 -16   2   3       21.88       18.00      1.09 o 
 -15   2   3      327.46      324.03      7.01 o 
 -14   2   3      199.01      183.09      3.78 o 
 -13   2   3        7.98        7.04      0.53 o 
 -12   2   3        7.28        4.42      0.36 o 
 -11   2   3      494.99      543.70      6.81 o 
 -10   2   3        5.14        3.56      0.27 o 
  -9   2   3     1475.24     1462.38     16.61 o 
  -8   2   3       10.61        7.25      0.25 o 
  -7   2   3        0.50        0.53      0.14 o 
  -6   2   3      361.88      399.44      4.39 o 
  -5   2   3     2336.74     2248.93     25.21 o 
  -4   2   3      751.15      754.33      8.46 o 
  -3   2   3      509.87      440.18      4.62 o 
  -2   2   3      599.97      644.18      7.17 o 
  -1   2   3       89.12       81.62      1.00 o 
   0   2   3       15.67       23.49      0.44 o 
   1   2   3     1866.08     1724.14     19.95 o 
   2   2   3     1272.37     1356.79     15.81 o 
   3   2   3     1185.44     1176.01     14.14 o 
   4   2   3       52.43       68.14      0.95 o 
   5   2   3      760.75      767.13      9.82 o 
   6   2   3       39.95       32.42      0.60 o 
   7   2   3     1176.88     1165.55     14.22 o 
   8   2   3       11.52       11.95      0.39 o 
   9   2   3       31.91       34.78      0.77 o 
  10   2   3       52.09       50.90      1.22 o 
  11   2   3      101.08      107.21      2.55 o 
  12   2   3      105.35       99.02      2.54 o 
  13   2   3      318.85      334.37      7.81 o 
  14   2   3        7.07        7.96      1.11 o 
  15   2   3       13.02       12.10      1.40 o 
  16   2   3       34.99       31.12      1.91 o 
 -18   3   3       11.31       12.96      1.72 o 
 -17   3   3      126.25      124.99      4.19 o 
 -16   3   3       27.19       27.23      1.66 o 
 -15   3   3       49.78       47.50      1.88 o 
 -14   3   3        7.35        5.33      0.77 o 
 -13   3   3      442.42      443.68      8.40 o 
 -12   3   3        3.00        3.20      0.47 o 
 -11   3   3      461.29      440.78      6.80 o 
 -10   3   3      108.17       96.61      1.62 o 
  -9   3   3       15.83       19.27      0.53 o 
  -8   3   3      333.69      318.81      4.20 o 
  -7   3   3     1532.87     1515.89     20.08 o 
  -6   3   3      100.50      102.01      1.40 o 
  -5   3   3      196.40      206.82      2.52 o 
  -4   3   3      197.12      200.42      2.42 o 
  -3   3   3     1417.42     1417.58     18.78 o 
  -2   3   3       12.60       13.59      0.59 o 
  -1   3   3     2444.89     2480.14     32.47 o 
   0   3   3        2.80        0.38      0.36 o 
   1   3   3      648.98      642.59      8.63 o 
   2   3   3      425.38      414.10      5.41 o 
   3   3   3     1134.05     1184.00     15.47 o 
   4   3   3        0.45        1.22      0.21 o 
   5   3   3     1094.63     1062.83     13.79 o 
   6   3   3      359.41      335.95      4.45 o 
   7   3   3      234.28      231.50      3.37 o 
   8   3   3       38.02       37.17      0.92 o 
   9   3   3      743.75      735.40     12.57 o 
  10   3   3        0.31        0.38      0.49 o 
  11   3   3      278.35      265.75      5.90 o 
  12   3   3       20.82       19.87      1.25 o 
  13   3   3        2.42        1.16      0.94 o 
  14   3   3        2.41        1.19      1.19 o 
  15   3   3      195.99      192.50      7.11 o 
 -16   4   3        1.81        1.47      1.26 o 
 -15   4   3       77.36       75.18      3.08 o 
 -14   4   3        3.34        1.81      0.85 o 
 -13   4   3        1.00       -0.59      0.63 o 
 -12   4   3       60.74       52.71      1.55 o 
 -11   4   3      148.11      150.19      2.95 o 
 -10   4   3      463.62      444.14      7.37 o 
  -9   4   3      347.65      313.28      5.25 o 
  -8   4   3        0.72        0.25      0.30 o 
  -7   4   3        3.27        2.68      0.29 o 
  -6   4   3      284.60      275.05      4.04 o 
  -5   4   3      546.38      548.55      7.86 o 
  -4   4   3       24.30       25.10      0.55 o 
  -3   4   3       85.34       94.06      1.45 o 
  -2   4   3      609.11      605.64      8.69 o 
  -1   4   3       53.78       54.36      1.09 o 
   0   4   3      624.78      615.47      9.25 o 
   1   4   3      290.08      300.57      4.72 o 
   2   4   3        7.01        5.52      0.29 o 
   3   4   3      213.42      220.69      3.42 o 
   4   4   3      216.16      216.31      3.51 o 
   5   4   3      114.40       98.28      1.71 o 
   6   4   3       76.43       75.32      1.51 o 
   7   4   3      241.21      229.00      3.97 o 
   8   4   3      114.15      103.40      2.12 o 
   9   4   3       29.94       31.26      1.12 o 
  10   4   3        8.14        7.45      0.79 o 
  11   4   3        6.83        4.85      0.88 o 
  12   4   3        3.47        2.03      1.04 o 
  13   4   3       75.94       79.39      3.54 o 
  14   4   3        0.29        0.05      1.25 o 
 -15   5   3        7.66        9.29      1.86 o 
 -14   5   3       12.66       12.25      1.58 o 
 -13   5   3        1.52        0.13      0.82 o 
 -12   5   3       13.20       12.63      0.94 o 
 -11   5   3       17.43       19.16      0.93 o 
 -10   5   3        1.05        0.14      0.45 o 
  -9   5   3       23.62       22.98      0.84 o 
  -8   5   3       11.76       12.09      0.64 o 
  -7   5   3       63.48       61.54      1.41 o 
  -6   5   3        0.29       -0.45      0.30 o 
  -5   5   3       56.65       51.81      1.09 o 
  -4   5   3       99.14       92.76      1.67 o 
  -3   5   3       26.45       24.58      0.62 o 
  -2   5   3        0.03        0.48      0.24 o 
  -1   5   3       15.83       13.32      0.46 o 
   0   5   3      149.54      148.56      2.71 o 
   1   5   3        3.28        3.29      0.36 o 
   2   5   3        8.68        7.53      0.44 o 
   3   5   3      100.49      101.56      2.09 o 
   4   5   3       17.59       19.35      0.64 o 
   5   5   3      116.39      109.66      2.27 o 
   6   5   3       35.97       37.60      1.08 o 
   7   5   3       13.29       10.89      0.67 o 
   8   5   3       12.12       12.02      0.76 o 
   9   5   3       20.26       21.27      1.10 o 
  10   5   3      119.76      129.33      3.73 o 
  11   5   3        0.53       -0.79      0.91 o 
  12   5   3        0.36       -0.16      1.33 o 
 -12   6   3        0.63        0.60      1.40 o 
 -11   6   3      117.58      126.92      4.07 o 
 -10   6   3        0.76        1.52      0.73 o 
  -9   6   3      392.22      399.23      9.42 o 
  -8   6   3       61.71       59.50      1.77 o 
  -7   6   3       10.45       12.44      0.70 o 
  -6   6   3      126.78      118.31      2.74 o 
  -5   6   3      516.04      520.80     10.28 o 
  -4   6   3        6.59        5.69      0.50 o 
  -3   6   3      260.12      258.51      5.30 o 
  -2   6   3       14.00        7.89      0.51 o 
  -1   6   3       36.04       35.11      1.12 o 
   0   6   3        8.06       11.42      0.65 o 
   1   6   3      474.41      465.26     10.84 o 
   2   6   3       50.88       45.61      1.36 o 
   3   6   3      126.30      132.55      3.13 o 
   4   6   3       76.39       70.30      1.82 o 
   5   6   3      119.17      113.67      2.70 o 
   6   6   3       18.81       19.71      1.06 o 
   7   6   3      252.15      266.58      6.46 o 
   8   6   3        8.66        6.24      1.13 o 
   9   6   3        6.73        5.51      1.25 o 
  -7   7   3      509.32      539.11     49.77 o 
  -6   7   3       15.29       13.43      2.16 o 
  -5   7   3      104.61       95.80      6.48 o 
  -4   7   3       21.80       19.24      2.22 o 
  -3   7   3      120.66      113.67      8.04 o 
  -2   7   3        0.99        1.23      1.90 o 
  -1   7   3      336.53      321.63     17.53 o 
   0   7   3        1.06        1.34      1.40 o 
   1   7   3        9.00       13.13      1.40 o 
   2   7   3       34.60       35.66      2.50 o 
   3   7   3      416.42      424.39     19.69 o 
   4   7   3       25.14       27.85      2.63 o 
 -19   0   4        0.88        0.45      1.51 o 
 -18   0   4       66.88       75.68      3.89 o 
 -17   0   4      312.54      321.57     10.89 o 
 -16   0   4       13.73       12.50      1.18 o 
 -15   0   4      103.72      107.41      3.40 o 
 -14   0   4     1070.41     1082.29     25.21 o 
 -13   0   4      281.02      285.82      6.14 o 
 -12   0   4     2133.58     2068.19     37.84 o 
 -11   0   4      286.31      272.79      4.64 o 
 -10   0   4       49.11       50.53      1.12 o 
  -9   0   4      141.38      150.83      2.59 o 
  -8   0   4       92.62       71.99      1.35 o 
  -7   0   4      346.69      346.42      5.87 o 
  -6   0   4       42.81       32.70      0.77 o 
  -5   0   4      492.68      597.24     10.44 o 
  -4   0   4     1442.15     1524.51     26.68 o 
  -3   0   4      266.59      367.48      5.88 o 
  -2   0   4    14193.75    14784.70    232.96 o 
  -1   0   4      356.00      435.29      7.05 o 
   0   0   4     2452.54     2490.16     40.53 o 
   1   0   4      344.84      430.20      7.52 o 
   2   0   4        6.49        2.01      0.23 o 
   3   0   4      432.73      446.05      7.37 o 
   4   0   4       11.84        4.80      0.31 o 
   5   0   4      269.42      283.07      4.91 o 
   6   0   4        4.65        3.72      0.36 o 
   7   0   4      468.57      445.43      7.40 o 
   8   0   4     1591.89     1599.78     26.82 o 
   9   0   4      465.23      463.08     10.02 o 
  10   0   4     1470.57     1435.60     39.10 o 
  11   0   4      166.15      176.01      5.78 o 
  12   0   4        3.37        2.61      1.00 o 
  13   0   4      313.01      314.77     10.21 o 
  14   0   4       68.74       82.37      4.42 o 
  15   0   4        1.99        0.01      1.45 o 
  16   0   4       17.05       16.47      2.30 o 
 -19   1   4       67.51       69.11      2.95 o 
 -18   1   4        1.85        0.78      0.88 o 
 -17   1   4       58.40       57.75      2.14 o 
 -16   1   4      171.81      167.88      3.74 o 
 -15   1   4        0.18       -0.46      0.43 o 
 -14   1   4      107.25      110.81      2.46 o 
 -13   1   4       27.20       27.91      0.82 o 
 -12   1   4      562.80      522.48      6.13 o 
 -11   1   4        9.83       11.22      0.36 o 
 -10   1   4      786.62      723.50      8.03 o 
  -9   1   4      342.87      362.23      4.13 o 
  -8   1   4        2.16        2.47      0.19 o 
  -7   1   4     1418.52     1386.72     16.06 o 
  -6   1   4      118.69      100.27      1.15 o 
  -5   1   4      401.49      443.04      4.62 o 
  -4   1   4     1802.51     1752.26     18.92 o 
  -3   1   4      188.55      187.46      1.98 o 
  -2   1   4       41.27       38.61      0.52 o 
  -1   1   4      297.96      293.43      3.14 o 
   0   1   4     1730.26     1724.27     19.70 o 
   1   1   4      466.67      493.36      5.34 o 
   2   1   4       83.42       75.89      0.96 o 
   3   1   4     1168.31     1161.02     12.99 o 
   4   1   4       12.85       15.37      0.35 o 
   5   1   4      216.68      217.71      2.65 o 
   6   1   4      590.77      542.46      6.80 o 
   7   1   4       18.55       21.21      0.51 o 
   8   1   4      688.22      665.73      8.44 o 
   9   1   4      109.97      113.90      1.99 o 
  10   1   4       34.49       35.49      1.13 o 
  11   1   4        2.35        3.27      0.54 o 
  12   1   4      128.53      126.07      3.68 o 
  13   1   4       55.02       53.82      2.42 o 
  14   1   4        1.55        0.65      1.01 o 
  15   1   4       28.86       29.33      2.06 o 
 -19   2   4        0.05       -0.46      1.11 o 
 -18   2   4        8.82        8.32      1.12 o 
 -17   2   4        0.28       -1.08      0.72 o 
 -16   2   4       21.10       17.61      1.07 o 
 -15   2   4       10.56        7.65      0.76 o 
 -14   2   4      112.33       93.01      2.25 o 
 -13   2   4       44.00       42.97      1.19 o 
 -12   2   4      246.04      224.59      3.34 o 
 -11   2   4       20.68       20.95      0.54 o 
 -10   2   4      140.34      161.92      2.02 o 
  -9   2   4      394.47      404.50      4.56 o 
  -8   2   4      252.85      269.56      3.10 o 
  -7   2   4        2.93        1.48      0.17 o 
  -6   2   4      223.57      205.77      2.38 o 
  -5   2   4      792.08      874.70      9.68 o 
  -4   2   4      262.05      292.35      3.23 o 
  -3   2   4      421.66      470.77      5.22 o 
  -2   2   4     1977.47     2228.58     24.80 o 
  -1   2   4      504.73      544.83      6.10 o 
   0   2   4      882.01      944.84     10.63 o 
   1   2   4      963.10     1053.88     12.39 o 
   2   2   4      284.60      271.97      3.38 o 
   3   2   4       11.79       18.86      0.41 o 
   4   2   4      143.10      149.22      1.93 o 
   5   2   4      405.23      435.48      5.28 o 
   6   2   4       81.24       98.22      1.42 o 
   7   2   4       12.47       10.83      0.40 o 
   8   2   4      327.75      295.17      4.42 o 
   9   2   4       41.28       40.95      1.11 o 
  10   2   4      185.85      163.06      3.62 o 
  11   2   4       20.32       18.83      0.99 o 
  12   2   4       21.98       20.72      1.27 o 
  13   2   4        2.25        2.78      0.93 o 
  14   2   4       18.87       21.17      1.66 o 
  15   2   4        2.06        0.10      1.05 o 
 -18   3   4       16.18       10.80      1.70 o 
 -17   3   4        0.36       -1.47      0.98 o 
 -16   3   4      147.87      148.49      4.65 o 
 -15   3   4        0.02       -0.71      0.67 o 
 -14   3   4       19.17       23.55      1.28 o 
 -13   3   4       32.77       37.12      1.35 o 
 -12   3   4      107.48      108.25      2.17 o 
 -11   3   4      161.56      165.54      2.87 o 
 -10   3   4       69.14       77.59      1.50 o 
  -9   3   4      123.53      107.59      1.64 o 
  -8   3   4        1.88        2.03      0.24 o 
  -7   3   4       41.39       44.06      0.76 o 
  -6   3   4      133.79      138.46      1.90 o 
  -5   3   4       22.22       17.48      0.40 o 
  -4   3   4      136.44      114.02      1.53 o 
  -3   3   4      534.05      526.98      6.37 o 
  -2   3   4        3.38        4.26      0.36 o 
  -1   3   4      417.20      427.99      5.52 o 
   0   3   4      234.49      212.13      2.71 o 
   1   3   4        0.00        0.13      0.18 o 
   2   3   4      132.87      126.32      1.75 o 
   3   3   4       32.86       33.12      0.66 o 
   4   3   4        3.99        3.43      0.32 o 
   5   3   4       13.61        9.40      0.41 o 
   6   3   4       41.79       46.19      1.00 o 
   7   3   4      113.91      111.24      2.05 o 
   8   3   4       20.02       20.77      0.81 o 
   9   3   4       37.66       40.07      1.32 o 
  10   3   4       30.72       36.31      1.58 o 
  11   3   4        0.13       -0.06      0.68 o 
  12   3   4      112.75      113.08      4.02 o 
  13   3   4        0.14       -1.55      1.17 o 
  14   3   4        7.49        5.27      1.54 o 
 -16   4   4       73.65       73.67      3.85 o 
 -15   4   4       61.84       61.33      2.85 o 
 -14   4   4      109.93      101.37      3.40 o 
 -13   4   4       10.76       11.69      0.97 o 
 -12   4   4      174.09      177.21      3.80 o 
 -11   4   4      141.96      155.25      3.03 o 
 -10   4   4       87.11       80.13      1.73 o 
  -9   4   4       77.87       79.65      1.66 o 
  -8   4   4      823.04      815.92     12.89 o 
  -7   4   4        6.75       10.41      0.44 o 
  -6   4   4     1254.30     1197.30     16.95 o 
  -5   4   4      251.26      261.88      3.66 o 
  -4   4   4       28.42       27.09      0.58 o 
  -3   4   4       66.09       74.21      1.38 o 
  -2   4   4      894.77      845.63     11.81 o 
  -1   4   4       57.35       54.80      0.99 o 
   0   4   4       36.39       34.66      0.73 o 
   1   4   4      184.34      197.91      2.97 o 
   2   4   4     1177.97     1110.99     15.87 o 
   3   4   4       81.69       86.47      1.54 o 
   4   4   4     1184.85     1146.61     18.49 o 
   5   4   4       34.21       35.39      1.07 o 
   6   4   4      163.58      163.67      3.05 o 
   7   4   4      239.41      248.79      4.75 o 
   8   4   4      164.59      162.60      3.52 o 
   9   4   4       23.49       24.61      1.17 o 
  10   4   4      155.78      156.43      4.22 o 
  11   4   4       75.91       77.69      3.11 o 
  12   4   4       79.29       78.20      3.52 o 
  13   4   4       79.41       88.25      4.34 o 
 -14   5   4      139.88      136.11      7.51 o 
 -13   5   4      302.99      319.10      9.30 o 
 -12   5   4      126.66      129.81      3.48 o 
 -11   5   4       45.42       45.64      1.47 o 
 -10   5   4      386.17      387.34      7.56 o 
  -9   5   4      137.55      138.63      2.95 o 
  -8   5   4       34.57       33.01      1.02 o 
  -7   5   4      214.48      215.83      4.01 o 
  -6   5   4      190.25      187.59      3.40 o 
  -5   5   4        8.43       10.18      0.52 o 
  -4   5   4      798.19      751.98     12.01 o 
  -3   5   4      506.75      511.60      8.22 o 
  -2   5   4        2.53        0.79      0.48 o 
  -1   5   4      415.60      446.42      7.94 o 
   0   5   4      776.79      752.47     13.63 o 
   1   5   4        1.74        0.69      0.38 o 
   2   5   4      223.68      231.38      4.35 o 
   3   5   4      206.17      202.24      3.79 o 
   4   5   4        2.53        1.73      0.44 o 
   5   5   4      125.43      125.28      2.68 o 
   6   5   4      215.41      224.91      4.65 o 
   7   5   4       46.93       43.74      1.44 o 
   8   5   4      198.70      211.71      5.03 o 
   9   5   4      292.64      294.88      7.56 o 
  10   5   4       53.41       53.46      2.60 o 
  11   5   4       54.44       61.47      3.97 o 
 -12   6   4       21.43       23.33      2.29 o 
 -11   6   4       71.32       79.45      3.30 o 
 -10   6   4       38.16       45.07      1.78 o 
  -9   6   4      106.01      103.70      3.02 o 
  -8   6   4       63.02       66.49      2.02 o 
  -7   6   4        8.88       11.40      0.74 o 
  -6   6   4       90.59       87.40      2.11 o 
  -5   6   4      227.88      230.22      4.80 o 
  -4   6   4       11.49       11.07      0.61 o 
  -3   6   4       77.41       82.76      1.96 o 
  -2   6   4       85.16       76.19      1.93 o 
  -1   6   4      131.18      136.00      3.13 o 
   0   6   4        0.57        1.37      0.46 o 
   1   6   4      299.82      318.59      6.75 o 
   2   6   4       41.03       36.61      1.16 o 
   3   6   4        0.01       -0.35      0.45 o 
   4   6   4       67.55       70.77      1.94 o 
   5   6   4      144.96      144.06      3.69 o 
   6   6   4      111.77      125.09      3.44 o 
   7   6   4       37.26       39.08      2.05 o 
   8   6   4        2.95        0.88      1.20 o 
  -6   7   4       36.78       35.59      4.90 o 
  -5   7   4       33.48       32.42      3.80 o 
  -4   7   4        0.52       -0.46      1.71 o 
  -3   7   4        1.85        0.77      1.43 o 
  -2   7   4        8.59        5.30      2.16 o 
  -1   7   4        1.29        0.86      2.74 o 
   0   7   4        3.92        1.90      1.54 o 
   1   7   4        4.34        5.03      1.85 o 
   2   7   4        1.14        0.48      1.68 o 
 -19   1   5        0.03       -0.66      0.97 o 
 -18   1   5      116.86      111.44      3.62 o 
 -17   1   5       22.83       24.29      1.43 o 
 -16   1   5      352.68      370.62      7.81 o 
 -15   1   5       10.70        9.72      0.70 o 
 -14   1   5        1.27        0.72      0.43 o 
 -13   1   5       98.35       97.64      1.90 o 
 -12   1   5      599.15      621.69      7.72 o 
 -11   1   5      390.50      399.93      4.63 o 
 -10   1   5      739.71      693.34      7.86 o 
  -9   1   5       73.17       85.14      1.13 o 
  -8   1   5      119.70      132.61      1.59 o 
  -7   1   5      891.79      936.57     10.16 o 
  -6   1   5     1137.06     1053.65     11.34 o 
  -5   1   5       30.99       36.45      0.53 o 
  -4   1   5      104.71       82.91      0.99 o 
  -3   1   5     1577.43     1681.56     17.82 o 
  -2   1   5        0.02       -0.46      0.31 o 
  -1   1   5      507.91      572.00      6.00 o 
   0   1   5      409.69      348.20      3.84 o 
   1   1   5      270.87      274.41      3.01 o 
   2   1   5     1197.30     1191.08     12.87 o 
   3   1   5      491.02      519.55      5.65 o 
   4   1   5       19.15       16.19      0.40 o 
   5   1   5       51.78       49.99      0.80 o 
   6   1   5      968.83      967.26     12.20 o 
   7   1   5      258.73      259.84      3.50 o 
   8   1   5      249.39      259.85      4.43 o 
   9   1   5        5.95        2.79      0.51 o 
  10   1   5       88.43       90.54      2.42 o 
  11   1   5       28.13       28.83      1.45 o 
  12   1   5      383.92      420.56     10.73 o 
  13   1   5       10.75       11.73      1.31 o 
  14   1   5       13.43       11.06      1.56 o 
 -19   2   5        1.27        1.94      1.16 o 
 -18   2   5      211.58      217.72      6.91 o 
 -17   2   5       24.57       23.37      1.41 o 
 -16   2   5       15.42        9.58      0.87 o 
 -15   2   5        2.60        2.26      0.61 o 
 -14   2   5      660.51      655.94     12.88 o 
 -13   2   5       10.07        8.31      0.60 o 
 -12   2   5     1055.55     1078.67     15.75 o 
 -11   2   5       26.43       21.59      0.58 o 
 -10   2   5       54.86       53.75      0.89 o 
  -9   2   5       30.54       28.83      0.58 o 
  -8   2   5     3658.25     3624.19     42.86 o 
  -7   2   5      118.10      113.88      1.46 o 
  -6   2   5      690.03      680.94      7.76 o 
  -5   2   5       21.43       18.35      0.41 o 
  -4   2   5     2459.31     2428.56     25.90 o 
  -3   2   5       22.83       18.54      0.76 o 
  -2   2   5     4411.73     4273.86     47.40 o 
  -1   2   5       11.47        6.37      0.57 o 
   0   2   5      448.91      453.26      5.05 o 
   1   2   5       43.61       36.69      0.63 o 
   2   2   5     2550.55     2481.59     28.88 o 
   3   2   5        8.09        9.63      0.38 o 
   4   2   5     1809.49     1740.04     21.35 o 
   5   2   5       54.45       52.96      0.89 o 
   6   2   5      339.38      336.03      4.43 o 
   7   2   5        7.30        4.58      0.46 o 
   8   2   5     1038.80     1027.17     19.01 o 
   9   2   5        3.91        2.97      0.61 o 
  10   2   5      249.94      239.54      5.50 o 
  11   2   5        0.20       -0.15      0.65 o 
  12   2   5        9.55        8.97      1.21 o 
  13   2   5        1.06        0.10      0.98 o 
  14   2   5      217.82      237.10      9.47 o 
 -18   3   5       81.34       76.01      4.29 o 
 -17   3   5        7.32        5.37      1.40 o 
 -16   3   5      222.73      227.06      6.87 o 
 -15   3   5        4.20        4.27      0.90 o 
 -14   3   5        9.19        9.89      0.93 o 
 -13   3   5        1.25        2.33      0.61 o 
 -12   3   5      284.26      263.19      5.06 o 
 -11   3   5       91.90       89.97      1.80 o 
 -10   3   5     1145.50     1105.94     16.50 o 
  -9   3   5       50.58       55.54      1.06 o 
  -8   3   5       52.46       51.64      0.97 o 
  -7   3   5       19.16       24.15      0.57 o 
  -6   3   5     1447.09     1442.23     18.99 o 
  -5   3   5       71.87       68.47      1.10 o 
  -4   3   5      842.24      840.27     10.41 o 
  -3   3   5        6.64        4.40      0.27 o 
  -2   3   5       30.00       33.09      0.61 o 
  -1   3   5       63.56       58.83      0.93 o 
   0   3   5     1515.02     1493.95     18.64 o 
   1   3   5      207.56      210.51      2.87 o 
   2   3   5     1008.64      975.77     12.47 o 
   3   3   5        0.02       -0.41      0.27 o 
   4   3   5      440.52      439.09      6.31 o 
   5   3   5       23.18       25.41      0.77 o 
   6   3   5     1046.56      991.67     16.29 o 
   7   3   5       16.35       11.77      0.73 o 
   8   3   5       69.61       60.42      1.81 o 
   9   3   5        0.02        0.32      0.63 o 
  10   3   5       72.34       72.48      2.41 o 
  11   3   5        6.24        5.49      1.27 o 
  12   3   5      264.69      278.48      9.89 o 
  13   3   5        0.14       -0.48      1.49 o 
 -16   4   5       37.13       31.15      2.49 o 
 -15   4   5       19.76       21.31      1.90 o 
 -14   4   5       93.29       86.18      3.20 o 
 -13   4   5       19.16       19.79      1.24 o 
 -12   4   5        5.52        4.01      0.68 o 
 -11   4   5       23.22       22.41      0.96 o 
 -10   4   5       15.14       15.12      0.74 o 
  -9   4   5       21.29       20.93      0.81 o 
  -8   4   5       38.00       38.62      1.04 o 
  -7   4   5        9.30        8.18      0.48 o 
  -6   4   5       37.16       33.85      0.82 o 
  -5   4   5       51.35       46.98      0.96 o 
  -4   4   5      109.12      112.21      1.86 o 
  -3   4   5        1.28        0.34      0.27 o 
  -2   4   5       22.17       24.92      0.64 o 
  -1   4   5      135.27      131.83      2.03 o 
   0   4   5      192.07      193.64      2.96 o 
   1   4   5        9.89        9.60      0.47 o 
   2   4   5       16.55       16.28      0.61 o 
   3   4   5        0.15       -0.21      0.34 o 
   4   4   5       70.44       69.23      1.52 o 
   5   4   5        7.11        6.04      0.54 o 
   6   4   5        3.00        2.86      0.56 o 
   7   4   5       17.07       16.05      0.92 o 
   8   4   5       37.15       35.22      1.59 o 
   9   4   5       37.64       42.05      2.20 o 
  10   4   5      135.65      145.65      4.82 o 
  11   4   5       22.68       24.28      2.45 o 
  12   4   5       19.07       19.66      2.35 o 
 -14   5   5       14.03       15.23      1.69 o 
 -13   5   5        0.51        0.79      0.98 o 
 -12   5   5       35.65       31.05      1.58 o 
 -11   5   5        6.62        4.78      0.75 o 
 -10   5   5       56.73       58.66      1.69 o 
  -9   5   5       56.44       51.46      1.57 o 
  -8   5   5       15.15       14.37      0.74 o 
  -7   5   5      148.83      151.88      3.03 o 
  -6   5   5       70.50       70.71      1.60 o 
  -5   5   5       31.44       29.16      0.90 o 
  -4   5   5       68.53       67.24      1.50 o 
  -3   5   5       53.64       53.17      1.27 o 
  -2   5   5        0.03        0.01      0.38 o 
  -1   5   5        3.28        3.27      0.45 o 
   0   5   5       94.00       93.96      2.00 o 
   1   5   5      150.76      144.76      2.86 o 
   2   5   5       53.51       49.44      1.29 o 
   3   5   5      113.69      112.99      2.75 o 
   4   5   5        3.54        2.67      0.50 o 
   5   5   5       16.91       15.11      0.84 o 
   6   5   5       97.00      104.29      2.70 o 
   7   5   5       33.24       34.72      1.55 o 
   8   5   5       15.92       12.47      1.34 o 
   9   5   5        0.00       -0.64      1.15 o 
 -11   6   5        1.67        2.16      1.34 o 
 -10   6   5       95.65       92.04      3.99 o 
  -9   6   5       12.74       13.53      1.13 o 
  -8   6   5      560.62      584.31     13.53 o 
  -7   6   5        4.51        3.28      0.67 o 
  -6   6   5       79.65       79.97      2.15 o 
  -5   6   5        3.15        3.54      0.61 o 
  -4   6   5      118.02      125.34      3.08 o 
  -3   6   5       25.26       25.32      1.01 o 
  -2   6   5      302.73      311.62      6.71 o 
  -1   6   5        1.10        0.24      0.51 o 
   0   6   5        8.95        8.58      0.65 o 
   1   6   5       26.96       25.32      1.04 o 
   2   6   5      359.87      340.37      8.21 o 
   3   6   5        5.97        6.98      0.85 o 
   4   6   5      395.98      417.24      9.62 o 
   5   6   5       15.34       15.56      1.27 o 
   6   6   5        0.41        0.23      1.05 o 
  -4   7   5      222.36      211.68     13.67 o 
  -3   7   5       73.82       81.38      6.77 o 
  -2   7   5        4.65        1.90      2.26 o 
  -1   7   5       37.49       39.01      3.86 o 
 -19   0   6       12.13       10.21      1.86 o 
 -18   0   6      212.83      226.11      8.57 o 
 -17   0   6      204.28      201.39      7.24 o 
 -16   0   6      193.90      184.28      5.83 o 
 -15   0   6      336.67      340.66      9.77 o 
 -14   0   6      613.28      626.51     15.43 o 
 -13   0   6      411.47      415.37      9.06 o 
 -12   0   6       16.29       13.80      0.80 o 
 -11   0   6     1277.95     1237.82     19.82 o 
 -10   0   6     1819.49     1814.58     31.43 o 
  -9   0   6       79.85       80.73      1.65 o 
  -8   0   6     2050.80     1950.00     31.42 o 
  -7   0   6      359.82      388.22      6.05 o 
  -6   0   6      218.58      214.14      3.52 o 
  -5   0   6     2365.00     2539.77     39.07 o 
  -4   0   6      527.36      488.62      7.65 o 
  -3   0   6       74.18       73.34      1.46 o 
  -2   0   6     1077.39      959.77     14.96 o 
  -1   0   6     2102.43     2228.81     38.26 o 
   0   0   6       40.84       42.92      0.97 o 
   1   0   6      544.80      621.37     10.37 o 
   2   0   6     1751.09     1694.70     28.33 o 
   3   0   6       48.18       47.96      1.15 o 
   4   0   6     2001.19     1980.55     35.69 o 
   5   0   6     1124.03     1077.48     16.73 o 
   6   0   6       72.14       64.37      2.17 o 
   7   0   6      810.38      832.50     21.14 o 
   8   0   6      783.92      750.98     21.66 o 
   9   0   6      140.34      139.29      4.83 o 
  10   0   6      322.70      325.83     11.06 o 
  11   0   6      284.56      268.51     11.52 o 
  12   0   6      140.58      147.56      6.64 o 
  13   0   6        1.89        2.53      1.68 o 
  14   0   6      321.09      360.34     15.53 o 
 -19   1   6        9.95        8.42      1.34 o 
 -18   1   6       98.41       98.04      3.46 o 
 -17   1   6        4.76        5.22      0.82 o 
 -16   1   6      253.45      255.83      5.72 o 
 -15   1   6      292.76      286.50      5.81 o 
 -14   1   6        6.86        7.62      0.62 o 
 -13   1   6      761.06      748.46     12.37 o 
 -12   1   6      517.48      490.29      7.13 o 
 -11   1   6       38.25       36.19      0.77 o 
 -10   1   6      923.96      924.33     10.83 o 
  -9   1   6       29.89       28.54      0.58 o 
  -8   1   6       34.00       30.93      0.58 o 
  -7   1   6       47.86       47.85      0.72 o 
  -6   1   6     1854.26     1828.62     19.41 o 
  -5   1   6      485.15      515.03      5.58 o 
  -4   1   6     1069.86     1086.57     11.91 o 
  -3   1   6     4440.46     4482.99     49.17 o 
  -2   1   6      775.93      802.25      8.50 o 
  -1   1   6      855.97      920.20     10.48 o 
   0   1   6     2270.62     2287.51     25.70 o 
   1   1   6       59.09       54.51      0.80 o 
   2   1   6      109.12       99.74      1.26 o 
   3   1   6        7.75        8.19      0.33 o 
   4   1   6      639.29      634.22      7.17 o 
   5   1   6       39.01       38.69      0.74 o 
   6   1   6      638.82      620.51      9.38 o 
   7   1   6      623.75      594.97     10.38 o 
   8   1   6        2.99        2.75      0.54 o 
   9   1   6      393.02      382.89      8.33 o 
  10   1   6      296.88      293.08      7.26 o 
  11   1   6        0.22        0.50      0.89 o 
  12   1   6      102.47       95.85      3.53 o 
  13   1   6        1.81        0.48      1.09 o 
 -18   2   6        7.95        7.78      1.40 o 
 -17   2   6       11.87       10.41      1.32 o 
 -16   2   6       18.74       19.82      1.24 o 
 -15   2   6        2.99        3.69      0.65 o 
 -14   2   6       14.68       15.95      0.87 o 
 -13   2   6        3.08        2.55      0.52 o 
 -12   2   6        1.61        0.73      0.43 o 
 -11   2   6        0.81        1.51      0.40 o 
 -10   2   6       98.59       90.75      1.41 o 
  -9   2   6        0.00       -0.28      0.24 o 
  -8   2   6      311.80      313.13      3.83 o 
  -7   2   6       81.29       87.43      1.22 o 
  -6   2   6      115.89      139.24      1.78 o 
  -5   2   6        8.96       10.73      0.35 o 
  -4   2   6       16.46       12.43      0.36 o 
  -3   2   6       26.25       28.69      0.53 o 
  -2   2   6        9.34        6.13      0.27 o 
  -1   2   6        0.21        0.80      0.20 o 
   0   2   6      168.55      190.02      2.36 o 
   1   2   6       46.39       46.24      0.78 o 
   2   2   6      229.90      230.22      2.90 o 
   3   2   6        0.07       -0.35      0.24 o 
   4   2   6       41.19       34.01      0.72 o 
   5   2   6        0.16       -0.54      0.36 o 
   6   2   6        6.17        2.75      0.52 o 
   7   2   6       34.54       29.42      1.24 o 
   8   2   6        4.35        3.79      0.68 o 
   9   2   6        8.49        9.04      0.93 o 
  10   2   6        3.68        3.08      0.90 o 
  11   2   6       16.06       18.10      1.59 o 
  12   2   6        6.82        5.63      1.12 o 
  13   2   6        0.75       -0.15      1.01 o 
 -17   3   6       52.46       52.69      2.97 o 
 -16   3   6      123.99      124.82      4.68 o 
 -15   3   6        8.56        7.05      1.11 o 
 -14   3   6       37.41       37.74      1.75 o 
 -13   3   6       53.66       53.08      1.86 o 
 -12   3   6      180.88      180.18      3.87 o 
 -11   3   6       18.79       18.60      0.79 o 
 -10   3   6      550.03      544.43      8.58 o 
  -9   3   6      669.65      680.43     10.66 o 
  -8   3   6       12.23       10.28      0.51 o 
  -7   3   6      952.19      918.08     12.52 o 
  -6   3   6     1200.89     1174.57     15.87 o 
  -5   3   6        0.44       -0.43      0.29 o 
  -4   3   6      652.04      644.29      8.17 o 
  -3   3   6      459.86      405.68      5.29 o 
  -2   3   6      449.28      429.35      5.53 o 
  -1   3   6        2.19        0.43      0.34 o 
   0   3   6     1067.47     1039.04     14.94 o 
   1   3   6     1252.97     1187.20     16.08 o 
   2   3   6       12.99       14.99      0.61 o 
   3   3   6      750.20      724.04     11.04 o 
   4   3   6      435.18      418.51      6.76 o 
   5   3   6        0.50        0.18      0.46 o 
   6   3   6      298.39      307.44      6.28 o 
   7   3   6       50.30       50.74      1.66 o 
   8   3   6       13.15       13.67      1.05 o 
   9   3   6        0.03       -0.16      0.75 o 
  10   3   6      121.02      127.54      4.28 o 
  11   3   6       80.85       84.15      3.52 o 
  12   3   6       17.18       16.91      2.02 o 
 -16   4   6      131.82      134.28      7.13 o 
 -15   4   6       75.71       78.47      3.77 o 
 -14   4   6      492.71      484.93     13.78 o 
 -13   4   6       79.56       77.07      2.80 o 
 -12   4   6       86.35       88.85      2.73 o 
 -11   4   6      188.71      185.03      4.40 o 
 -10   4   6      149.26      147.68      3.20 o 
  -9   4   6       20.80       19.07      0.80 o 
  -8   4   6      364.09      356.13      6.12 o 
  -7   4   6       92.40       92.76      1.92 o 
  -6   4   6        0.41        0.82      0.40 o 
  -5   4   6      508.69      471.13      7.79 o 
  -4   4   6      933.25      913.24     14.83 o 
  -3   4   6       13.27        8.74      0.68 o 
  -2   4   6      913.81      936.85     14.56 o 
  -1   4   6      568.55      534.60      8.84 o 
   0   4   6       29.59       30.44      0.91 o 
   1   4   6      258.66      261.39      4.54 o 
   2   4   6      233.40      232.17      4.27 o 
   3   4   6        6.65        5.55      0.58 o 
   4   4   6      285.93      295.29      5.54 o 
   5   4   6      177.70      171.89      3.61 o 
   6   4   6       16.46       15.56      1.03 o 
   7   4   6      106.82      111.02      3.24 o 
   8   4   6      484.91      494.44     13.24 o 
   9   4   6       63.37       69.25      3.15 o 
  10   4   6      202.51      217.23      8.23 o 
 -14   5   6       15.64       13.27      1.89 o 
 -13   5   6       29.62       30.18      2.10 o 
 -12   5   6      248.00      253.85      8.28 o 
 -11   5   6       93.81       94.79      3.13 o 
 -10   5   6      107.22      112.15      2.91 o 
  -9   5   6       93.16      100.74      2.49 o 
  -8   5   6       37.06       36.69      1.24 o 
  -7   5   6       59.58       64.15      1.64 o 
  -6   5   6      348.66      367.13      6.60 o 
  -5   5   6        9.24        5.46      0.59 o 
  -4   5   6      148.89      154.94      3.11 o 
  -3   5   6       50.51       53.81      1.40 o 
  -2   5   6       82.78       87.97      1.93 o 
  -1   5   6        0.59        0.83      0.48 o 
   0   5   6      409.96      409.96      7.56 o 
   1   5   6       43.99       47.57      1.39 o 
   2   5   6      101.52       99.66      2.41 o 
   3   5   6       62.37       66.73      1.87 o 
   4   5   6       89.41       85.54      2.31 o 
   5   5   6      158.24      155.99      4.02 o 
   6   5   6      307.70      309.05      7.71 o 
   7   5   6        0.06        0.56      1.00 o 
   8   5   6       22.45       21.41      2.18 o 
 -10   6   6        3.87        2.99      1.22 o 
  -9   6   6        3.51        2.09      0.96 o 
  -8   6   6       28.72       28.00      1.53 o 
  -7   6   6        9.30        7.88      0.91 o 
  -6   6   6        0.92       -0.12      0.63 o 
  -5   6   6       31.60       29.05      1.21 o 
  -4   6   6      121.87      122.64      3.19 o 
  -3   6   6        6.43        6.58      0.82 o 
  -2   6   6      150.34      159.79      3.96 o 
  -1   6   6       21.65       17.78      1.12 o 
   0   6   6        0.53        0.88      0.67 o 
   1   6   6        0.33        0.26      0.73 o 
   2   6   6       42.01       37.36      1.72 o 
   3   6   6        7.25        8.71      1.09 o 
   4   6   6        0.78       -0.01      1.01 o 
   5   6   6        0.00       -0.49      1.34 o 
 -19   1   7      137.53      142.05      5.05 o 
 -18   1   7       32.19       29.77      1.98 o 
 -17   1   7       19.47       14.61      1.14 o 
 -16   1   7       45.67       42.84      1.68 o 
 -15   1   7      359.43      374.60      7.77 o 
 -14   1   7       12.29       13.21      0.78 o 
 -13   1   7      222.84      223.18      4.37 o 
 -12   1   7      171.65      175.10      3.34 o 
 -11   1   7      115.33      118.24      2.12 o 
 -10   1   7       51.07       42.89      0.90 o 
  -9   1   7      901.62      896.89     10.23 o 
  -8   1   7       63.32       61.41      0.95 o 
  -7   1   7       50.11       49.73      0.79 o 
  -6   1   7      527.49      487.74      5.52 o 
  -5   1   7      453.51      465.10      5.04 o 
  -4   1   7      122.86      112.98      1.42 o 
  -3   1   7      699.68      714.73      7.82 o 
  -2   1   7      364.89      342.94      3.74 o 
  -1   1   7      274.72      274.61      3.10 o 
   0   1   7      472.59      456.05      5.10 o 
   1   1   7      364.47      360.44      4.03 o 
   2   1   7        1.49        3.26      0.30 o 
   3   1   7      899.77      913.36     11.32 o 
   4   1   7      142.96      138.45      2.30 o 
   5   1   7        1.24        0.55      0.45 o 
   6   1   7       93.61       95.03      2.36 o 
   7   1   7      443.13      463.23      9.63 o 
   8   1   7        2.24        1.32      0.70 o 
   9   1   7      237.72      242.44      6.11 o 
  10   1   7       41.25       37.70      1.98 o 
  11   1   7        6.16        5.64      1.20 o 
  12   1   7       19.60       16.62      1.94 o 
 -18   2   7       32.78       35.22      2.39 o 
 -17   2   7      301.39      301.86     10.47 o 
 -16   2   7       27.88       22.24      1.64 o 
 -15   2   7      156.06      159.11      4.33 o 
 -14   2   7      229.58      229.20      5.18 o 
 -13   2   7      233.45      242.14      5.25 o 
 -12   2   7        6.20        5.21      0.65 o 
 -11   2   7     2054.02     1951.90     33.19 o 
 -10   2   7      435.90      416.79      6.68 o 
  -9   2   7      160.83      153.16      2.49 o 
  -8   2   7      542.08      540.39      6.86 o 
  -7   2   7     2610.62     2570.31     29.96 o 
  -6   2   7       46.01       43.29      0.96 o 
  -5   2   7     1877.30     1851.72     21.23 o 
  -4   2   7      566.91      553.24      6.30 o 
  -3   2   7      175.95      180.25      2.31 o 
  -2   2   7      344.21      353.85      4.32 o 
  -1   2   7     3031.77     2984.40     35.06 o 
   0   2   7      174.69      178.27      2.47 o 
   1   2   7     1022.47     1036.15     13.47 o 
   2   2   7      650.99      638.51      8.27 o 
   3   2   7     1103.91     1035.91     15.87 o 
   4   2   7      294.94      280.83      5.49 o 
   5   2   7     1461.59     1466.45     27.55 o 
   6   2   7       35.64       39.56      1.40 o 
   7   2   7        0.66        0.57      0.67 o 
   8   2   7      239.95      239.80      5.85 o 
   9   2   7      250.29      250.68      6.94 o 
  10   2   7        7.51        7.28      1.17 o 
  11   2   7      193.60      204.99      6.53 o 
 -17   3   7       21.02       21.65      2.23 o 
 -16   3   7       42.42       45.66      2.57 o 
 -15   3   7      231.13      235.71      7.33 o 
 -14   3   7       44.17       38.16      1.85 o 
 -13   3   7      213.26      201.18      4.93 o 
 -12   3   7      126.96      128.55      3.98 o 
 -11   3   7       23.25       26.86      1.17 o 
 -10   3   7        7.45        4.61      0.57 o 
  -9   3   7      796.93      763.69     13.15 o 
  -8   3   7       50.28       44.87      1.11 o 
  -7   3   7       70.26       66.71      1.40 o 
  -6   3   7      129.90      136.13      2.41 o 
  -5   3   7      535.71      541.24      7.93 o 
  -4   3   7       16.87       18.87      0.78 o 
  -3   3   7      732.17      742.91     10.55 o 
  -2   3   7      152.74      150.91      2.47 o 
  -1   3   7      269.24      283.25      4.56 o 
   0   3   7       65.36       68.64      1.47 o 
   1   3   7      274.90      272.65      4.63 o 
   2   3   7       17.33       14.70      0.78 o 
   3   3   7      583.34      589.21     11.10 o 
   4   3   7        4.50        4.11      0.67 o 
   5   3   7       15.00        9.00      0.85 o 
   6   3   7      106.42      106.39      2.98 o 
   7   3   7      266.51      271.21      6.58 o 
   8   3   7        0.49        0.32      0.95 o 
   9   3   7      202.37      213.25      6.65 o 
  10   3   7       43.77       47.50      2.81 o 
 -15   4   7       35.43       30.40      2.72 o 
 -14   4   7       12.22        7.57      1.58 o 
 -13   4   7       41.42       45.32      2.30 o 
 -12   4   7       84.91       81.86      2.90 o 
 -11   4   7        0.41        0.69      0.71 o 
 -10   4   7        9.82        6.15      0.77 o 
  -9   4   7       10.43        8.66      0.70 o 
  -8   4   7        1.27        0.63      0.46 o 
  -7   4   7        0.77        2.77      0.50 o 
  -6   4   7       39.66       36.66      1.11 o 
  -5   4   7       38.76       30.12      0.96 o 
  -4   4   7        3.18        4.21      0.49 o 
  -3   4   7       13.57       10.91      0.62 o 
  -2   4   7       46.22       48.48      1.28 o 
  -1   4   7       35.61       25.67      0.96 o 
   0   4   7       58.73       55.11      1.46 o 
   1   4   7       70.44       73.97      1.86 o 
   2   4   7        0.31       -0.39      0.52 o 
   3   4   7       29.84       25.45      1.18 o 
   4   4   7       19.02       14.70      1.00 o 
   5   4   7       13.91       13.56      1.06 o 
   6   4   7        7.89        5.71      1.05 o 
   7   4   7       64.40       64.58      2.68 o 
   8   4   7        3.33        1.63      1.17 o 
   9   4   7       18.44       14.16      1.82 o 
 -13   5   7       15.14       14.03      2.08 o 
 -12   5   7       35.35       36.43      2.18 o 
 -11   5   7       61.71       69.70      3.07 o 
 -10   5   7       33.28       32.26      1.68 o 
  -9   5   7      110.62      100.96      2.88 o 
  -8   5   7       11.63       12.42      0.92 o 
  -7   5   7        5.13        3.04      0.64 o 
  -6   5   7       25.90       24.57      1.09 o 
  -5   5   7       10.33        9.26      0.76 o 
  -4   5   7       12.93       13.29      0.83 o 
  -3   5   7       23.72       20.31      0.96 o 
  -2   5   7        1.10        1.20      0.56 o 
  -1   5   7        1.08        0.75      0.57 o 
   0   5   7       66.00       66.06      1.92 o 
   1   5   7       66.24       60.29      1.86 o 
   2   5   7        0.38        1.13      0.66 o 
   3   5   7      100.89      110.56      3.18 o 
   4   5   7       25.23       25.94      1.62 o 
   5   5   7       12.49       12.32      1.37 o 
   6   5   7       18.42       19.26      2.28 o 
  -9   6   7        3.89        3.40      1.40 o 
  -8   6   7        9.83       10.81      1.39 o 
  -7   6   7      215.76      244.66      6.80 o 
  -6   6   7        3.13        3.15      0.98 o 
  -5   6   7      116.58      125.68      4.41 o 
  -4   6   7      103.73      102.40      2.96 o 
  -3   6   7        4.43        5.71      1.02 o 
  -2   6   7      181.48      186.58      5.08 o 
  -1   6   7      214.58      223.87      6.37 o 
   0   6   7        3.71        4.37      1.16 o 
   1   6   7      112.21      114.75      4.71 o 
   2   6   7       39.36       38.31      2.69 o 
 -18   0   8        0.28        1.61      1.44 o 
 -17   0   8      364.71      371.25     13.07 o 
 -16   0   8       74.79       76.03      3.21 o 
 -15   0   8        2.13        0.68      0.88 o 
 -14   0   8       40.55       37.90      1.96 o 
 -13   0   8      728.00      747.27     20.75 o 
 -12   0   8       18.49       14.89      1.12 o 
 -11   0   8      715.09      711.52     16.79 o 
 -10   0   8      279.99      266.88      6.55 o 
  -9   0   8       58.33       59.85      1.75 o 
  -8   0   8      470.90      448.31      8.37 o 
  -7   0   8     1559.99     1505.46     25.23 o 
  -6   0   8        0.25       -0.61      0.41 o 
  -5   0   8      896.09      937.16     14.33 o 
  -4   0   8        8.49       12.52      0.73 o 
  -3   0   8      541.42      528.41      8.61 o 
  -2   0   8       43.65       46.59      1.20 o 
  -1   0   8     2146.53     2128.24     35.58 o 
   0   0   8      362.11      333.53      6.34 o 
   1   0   8      226.35      219.09      4.58 o 
   2   0   8      366.26      363.73      7.99 o 
   3   0   8      488.05      475.01     11.15 o 
   4   0   8       10.05        7.95      0.93 o 
   5   0   8      908.74      810.35     21.24 o 
   6   0   8       17.27       17.38      1.64 o 
   7   0   8       39.28       41.13      2.45 o 
   8   0   8      147.12      130.99      5.55 o 
   9   0   8      393.86      405.31     16.80 o 
  10   0   8        6.38        7.60      1.77 o 
  11   0   8      241.44      245.18     10.23 o 
 -18   1   8        4.47        4.08      1.23 o 
 -17   1   8        1.15        1.45      0.82 o 
 -16   1   8       23.36       22.66      1.34 o 
 -15   1   8      202.18      199.02      4.59 o 
 -14   1   8        3.01        1.53      0.65 o 
 -13   1   8       46.06       46.76      1.47 o 
 -12   1   8       18.77       18.81      0.89 o 
 -11   1   8      524.26      512.28      8.86 o 
 -10   1   8        6.50        6.70      0.55 o 
  -9   1   8     1626.93     1621.05     23.91 o 
  -8   1   8       40.34       33.44      0.81 o 
  -7   1   8      353.56      351.34      4.47 o 
  -6   1   8       72.90       88.91      1.26 o 
  -5   1   8      396.75      422.09      4.75 o 
  -4   1   8       11.19       13.09      0.68 o 
  -3   1   8      717.70      736.63      8.23 o 
  -2   1   8       80.82       90.36      1.27 o 
  -1   1   8      149.71      152.62      2.04 o 
   0   1   8       46.88       42.44      0.92 o 
   1   1   8     1516.00     1472.74     21.85 o 
   2   1   8       41.87       39.84      1.11 o 
   3   1   8      701.11      704.84     12.45 o 
   4   1   8        6.75        4.45      0.57 o 
   5   1   8        4.13        3.17      0.64 o 
   6   1   8       14.16       15.02      0.97 o 
   7   1   8      319.15      314.56      7.59 o 
   8   1   8        6.72        6.87      1.05 o 
   9   1   8       35.36       37.29      2.04 o 
  10   1   8        5.20        5.54      1.25 o 
  11   1   8      122.60      118.73      4.65 o 
 -17   2   8        4.33        6.78      1.41 o 
 -16   2   8        2.57        1.19      0.99 o 
 -15   2   8        0.57        0.23      0.84 o 
 -14   2   8      113.26      109.42      3.15 o 
 -13   2   8       16.24       17.45      1.10 o 
 -12   2   8       81.94       68.24      2.07 o 
 -11   2   8        8.39       10.66      0.79 o 
 -10   2   8        6.36        5.72      0.64 o 
  -9   2   8       21.42       20.88      0.88 o 
  -8   2   8       13.39       10.26      0.61 o 
  -7   2   8        7.54       11.27      0.56 o 
  -6   2   8       44.71       39.17      0.93 o 
  -5   2   8        0.23        1.50      0.36 o 
  -4   2   8      621.26      632.75      8.68 o 
  -3   2   8        1.48        1.31      0.40 o 
  -2   2   8      137.98      141.22      2.25 o 
  -1   2   8       11.86       18.71      0.71 o 
   0   2   8        1.93        0.83      0.40 o 
   1   2   8       10.41       12.03      0.67 o 
   2   2   8       10.37        8.34      0.70 o 
   3   2   8        1.11       -0.70      0.51 o 
   4   2   8       39.94       33.94      1.30 o 
   5   2   8        3.36        3.42      0.78 o 
   6   2   8       97.94       95.47      2.86 o 
   7   2   8        9.77        8.20      1.06 o 
   8   2   8       23.60       22.45      1.56 o 
   9   2   8        2.62        1.88      1.10 o 
  10   2   8        0.08        0.76      1.18 o 
 -16   3   8        2.38        0.93      1.36 o 
 -15   3   8      278.91      273.35      9.33 o 
 -14   3   8       11.95        9.40      1.32 o 
 -13   3   8      223.70      223.62      7.44 o 
 -12   3   8        6.27        6.43      0.93 o 
 -11   3   8        4.98        3.25      0.69 o 
 -10   3   8        3.35        3.63      0.65 o 
  -9   3   8      261.82      258.39      5.31 o 
  -8   3   8        2.01        0.59      0.51 o 
  -7   3   8       10.83        6.55      0.60 o 
  -6   3   8        1.85        0.46      0.49 o 
  -5   3   8      837.33      811.08     13.39 o 
  -4   3   8        4.68        1.13      0.69 o 
  -3   3   8      915.36      912.47     14.47 o 
  -2   3   8       28.87       18.43      0.97 o 
  -1   3   8        2.97        1.99      0.54 o 
   0   3   8        4.67        4.41      0.64 o 
   1   3   8      241.03      232.80      5.07 o 
   2   3   8       40.40       41.53      1.52 o 
   3   3   8       65.24       63.22      2.10 o 
   4   3   8       10.73        8.84      0.95 o 
   5   3   8      146.67      138.03      3.86 o 
   6   3   8       70.34       77.74      3.86 o 
   7   3   8      342.28      337.74      9.72 o 
   8   3   8       12.52       10.11      1.46 o 
   9   3   8       31.91       36.49      2.58 o 
 -15   4   8        3.90        6.24      1.71 o 
 -14   4   8        0.75        1.28      1.31 o 
 -13   4   8      349.85      376.30     13.48 o 
 -12   4   8       16.91       19.43      1.61 o 
 -11   4   8      205.10      198.48      5.37 o 
 -10   4   8        5.40        4.56      0.84 o 
  -9   4   8       40.73       45.64      1.75 o 
  -8   4   8       21.22       16.48      1.07 o 
  -7   4   8      594.05      594.04     12.23 o 
  -6   4   8       33.45       31.94      1.24 o 
  -5   4   8      225.90      230.49      4.66 o 
  -4   4   8        0.02       -0.77      0.51 o 
  -3   4   8      168.08      163.04      3.50 o 
  -2   4   8       19.55       18.67      1.11 o 
  -1   4   8      507.03      517.07     11.58 o 
   0   4   8       49.94       46.59      1.85 o 
   1   4   8       81.74       91.70      2.64 o 
   2   4   8        5.23        5.74      0.87 o 
   3   4   8      119.39      114.22      3.69 o 
   4   4   8       12.98       15.55      1.27 o 
   5   4   8      395.36      402.39     10.94 o 
   6   4   8        2.13        3.17      1.22 o 
   7   4   8       33.80       38.72      2.90 o 
 -12   5   8       24.96       29.21      2.59 o 
 -11   5   8       49.10       55.78      3.06 o 
 -10   5   8        0.67        1.26      0.95 o 
  -9   5   8      144.01      149.09      4.64 o 
  -8   5   8        0.01       -0.40      0.76 o 
  -7   5   8        0.81       -0.54      0.86 o 
  -6   5   8       40.23       40.93      1.70 o 
  -5   5   8      360.40      403.44      9.44 o 
  -4   5   8        2.56        1.25      0.90 o 
  -3   5   8      496.15      527.60     13.31 o 
  -2   5   8       50.22       48.39      1.96 o 
  -1   5   8       13.98       11.53      1.18 o 
   0   5   8        4.46        3.31      1.00 o 
   1   5   8      147.32      146.39      4.37 o 
   2   5   8        0.58       -1.26      0.98 o 
   3   5   8      104.07       95.92      3.87 o 
   4   5   8        5.38        2.68      1.38 o 
  -5   6   8       24.81       28.98      2.17 o 
  -4   6   8       89.67       89.03      3.97 o 
  -3   6   8        9.46       11.37      1.59 o 
  -2   6   8        7.69        8.13      1.71 o 
 -17   1   9        1.53        0.04      0.98 o 
 -16   1   9        6.91        5.11      0.95 o 
 -15   1   9       84.46       90.39      3.12 o 
 -14   1   9       31.60       31.95      1.43 o 
 -13   1   9       16.36       15.12      0.97 o 
 -12   1   9       20.11       20.30      0.98 o 
 -11   1   9      118.31      104.65      2.55 o 
 -10   1   9        6.68        6.59      0.62 o 
  -9   1   9      341.60      297.86      5.45 o 
  -8   1   9       27.36       26.69      0.97 o 
  -7   1   9       21.63       20.77      0.79 o 
  -6   1   9        3.45        4.53      0.49 o 
  -5   1   9      381.14      343.82      5.65 o 
  -4   1   9        2.93        4.61      0.50 o 
  -3   1   9      192.15      175.72      3.10 o 
  -2   1   9        0.10        0.69      0.43 o 
  -1   1   9      156.39      142.63      2.85 o 
   0   1   9       76.13       75.76      1.84 o 
   1   1   9      343.78      312.73      6.12 o 
   2   1   9        0.01       -0.74      0.49 o 
   3   1   9       25.85       24.63      1.12 o 
   4   1   9       56.28       55.43      1.81 o 
   5   1   9       58.45       49.12      1.88 o 
   6   1   9       18.71       17.46      1.34 o 
   7   1   9       54.05       53.36      2.28 o 
   8   1   9        0.55        1.02      0.97 o 
   9   1   9        0.01       -0.64      1.13 o 
 -17   2   9      110.80      108.28      4.61 o 
 -16   2   9       60.15       64.67      3.05 o 
 -15   2   9       26.85       29.07      1.89 o 
 -14   2   9      180.92      187.69      5.59 o 
 -13   2   9      300.08      301.88      7.35 o 
 -12   2   9        1.92        0.98      0.67 o 
 -11   2   9       31.50       26.08      1.22 o 
 -10   2   9      442.95      467.74      9.15 o 
  -9   2   9       88.30       90.31      2.24 o 
  -8   2   9       89.03       94.23      2.30 o 
  -7   2   9      386.99      383.13      7.17 o 
  -6   2   9      236.83      244.26      4.66 o 
  -5   2   9      109.98      110.91      2.47 o 
  -4   2   9      345.96      373.11      6.73 o 
  -3   2   9      226.89      216.57      4.27 o 
  -2   2   9       82.88       86.49      2.27 o 
  -1   2   9      433.49      436.58      8.22 o 
   0   2   9      220.45      221.85      4.75 o 
   1   2   9       47.18       49.53      1.68 o 
   2   2   9      269.60      260.86      5.90 o 
   3   2   9      149.40      143.44      3.80 o 
   4   2   9       70.98       65.16      2.31 o 
   5   2   9      311.07      313.67      8.13 o 
   6   2   9      173.56      176.77      5.36 o 
   7   2   9        0.02        0.44      1.01 o 
   8   2   9       25.33       24.14      2.04 o 
 -15   3   9       89.88      104.88      4.59 o 
 -14   3   9       44.93       49.83      2.57 o 
 -13   3   9       36.51       39.42      2.38 o 
 -12   3   9      315.12      312.10      9.25 o 
 -11   3   9      241.75      263.57      7.41 o 
 -10   3   9       20.92       17.30      1.34 o 
  -9   3   9      142.68      143.61      3.92 o 
  -8   3   9      338.10      342.59      7.32 o 
  -7   3   9        8.52        6.46      0.77 o 
  -6   3   9      142.65      140.34      3.42 o 
  -5   3   9      145.01      169.86      4.07 o 
  -4   3   9        8.34        7.41      0.86 o 
  -3   3   9       45.41       55.95      1.88 o 
  -2   3   9      212.45      214.48      5.10 o 
  -1   3   9       75.58       70.07      2.18 o 
   0   3   9      208.90      218.53      5.50 o 
   1   3   9      184.93      190.93      4.66 o 
   2   3   9       78.26       69.49      2.35 o 
   3   3   9      152.54      159.91      4.46 o 
   4   3   9      221.78      217.87      6.15 o 
   5   3   9        2.08        3.41      1.11 o 
   6   3   9        9.00       11.09      1.56 o 
   7   3   9       90.25       98.71      4.43 o 
 -13   4   9        8.94       11.77      1.78 o 
 -12   4   9        0.02       -1.24      1.17 o 
 -11   4   9        0.02       -1.02      1.09 o 
 -10   4   9       59.00       56.74      2.87 o 
  -9   4   9        1.82        1.97      0.85 o 
  -8   4   9       13.01       13.28      1.10 o 
  -7   4   9       56.83       56.12      2.05 o 
  -6   4   9       43.70       43.02      1.83 o 
  -5   4   9        7.64        7.93      0.97 o 
  -4   4   9       89.93       92.24      2.89 o 
  -3   4   9       78.87       86.97      3.30 o 
  -2   4   9       68.25       68.21      2.50 o 
  -1   4   9       13.54       14.02      1.31 o 
   0   4   9       11.63       11.17      1.23 o 
   1   4   9        0.59        1.35      0.92 o 
   2   4   9       67.15       66.72      2.69 o 
   3   4   9        2.69        2.50      1.11 o 
   4   4   9        1.95        1.21      1.18 o 
   5   4   9        3.64        3.31      1.59 o 
 -10   5   9       16.88       15.31      1.89 o 
  -9   5   9        5.57        3.48      1.15 o 
  -8   5   9        2.42        0.53      0.93 o 
  -7   5   9       14.38       12.14      1.43 o 
  -6   5   9        4.85        6.20      1.20 o 
  -5   5   9       54.65       44.69      2.21 o 
  -4   5   9        1.56        1.81      1.07 o 
  -3   5   9       85.23       79.05      3.22 o 
  -2   5   9        0.61        1.71      1.08 o 
  -1   5   9        3.43        3.40      1.18 o 
   0   5   9        1.46        2.23      1.19 o 
   1   5   9       17.25       16.60      2.15 o 
 -17   0  10        0.04       -0.61      1.38 o 
 -16   0  10       95.01       89.25      4.66 o 
 -15   0  10       26.43       30.61      2.38 o 
 -14   0  10        2.66        2.80      1.08 o 
 -13   0  10        2.04        1.54      1.09 o 
 -12   0  10      271.27      284.90      9.68 o 
 -11   0  10       45.21       45.84      2.46 o 
 -10   0  10      674.15      626.25     17.20 o 
  -9   0  10       66.04       60.39      2.38 o 
  -8   0  10      176.19      179.16      5.03 o 
  -7   0  10       25.50       19.52      1.27 o 
  -6   0  10      113.99      112.41      3.43 o 
  -5   0  10        9.06       10.49      1.01 o 
  -4   0  10      256.74      258.25      8.75 o 
  -3   0  10       13.97        8.47      0.97 o 
  -2   0  10       58.31       52.42      2.21 o 
  -1   0  10       70.32       60.77      2.97 o 
   0   0  10      605.31      611.16     16.85 o 
   1   0  10        6.84        5.18      1.00 o 
   2   0  10      342.18      361.11     10.89 o 
   3   0  10       17.19       14.89      1.41 o 
   4   0  10        7.06        5.16      1.16 o 
   5   0  10       33.11       32.10      2.87 o 
   6   0  10      113.22      109.79      5.43 o 
   7   0  10        3.54        2.93      1.60 o 
 -16   1  10        0.18        0.53      0.88 o 
 -15   1  10       32.91       33.38      1.80 o 
 -14   1  10      168.89      172.83      4.98 o 
 -13   1  10       14.95       14.38      1.16 o 
 -12   1  10      180.66      194.55      4.34 o 
 -11   1  10       41.05       37.88      1.35 o 
 -10   1  10       10.42       10.48      0.79 o 
  -9   1  10        6.24        5.04      0.65 o 
  -8   1  10      302.96      319.39      6.35 o 
  -7   1  10        0.10       -0.34      0.53 o 
  -6   1  10      175.81      181.14      3.79 o 
  -5   1  10      119.33      131.05      2.86 o 
  -4   1  10       71.51       72.34      1.77 o 
  -3   1  10       15.62       14.77      0.83 o 
  -2   1  10      456.42      474.34      8.53 o 
  -1   1  10        0.17       -0.77      0.51 o 
   0   1  10       86.12       85.15      2.21 o 
   1   1  10       71.30       67.96      1.97 o 
   2   1  10       70.93       75.32      2.17 o 
   3   1  10       25.18       26.40      1.47 o 
   4   1  10      210.96      220.63      6.01 o 
   5   1  10       20.69       20.38      1.46 o 
   6   1  10       16.85       14.86      1.50 o 
   7   1  10        2.19        1.84      1.13 o 
 -16   2  10        2.51        1.77      1.19 o 
 -15   2  10        3.10        1.62      1.22 o 
 -14   2  10        0.07       -0.71      0.98 o 
 -13   2  10        2.22        0.91      0.98 o 
 -12   2  10       88.31       81.93      2.72 o 
 -11   2  10        9.42        7.89      0.98 o 
 -10   2  10      177.89      188.83      4.38 o 
  -9   2  10       10.29       13.26      0.97 o 
  -8   2  10       46.59       51.99      1.69 o 
  -7   2  10       12.91       10.18      0.83 o 
  -6   2  10        0.39        0.62      0.60 o 
  -5   2  10        4.39        4.46      0.70 o 
  -4   2  10        2.12        3.00      0.66 o 
  -3   2  10        5.72        3.33      0.69 o 
  -2   2  10       24.98       24.93      1.18 o 
  -1   2  10        8.03       10.51      0.94 o 
   0   2  10      144.04      162.49      4.09 o 
   1   2  10        4.84        4.40      0.89 o 
   2   2  10       88.88       93.19      2.92 o 
   3   2  10        1.25        0.67      0.84 o 
   4   2  10        9.83        8.33      1.25 o 
   5   2  10        3.48        0.40      1.09 o 
   6   2  10        2.93        1.56      1.20 o 
 -14   3  10       42.82       46.58      3.45 o 
 -13   3  10        0.00        0.52      1.13 o 
 -12   3  10        9.73       11.44      1.42 o 
 -11   3  10       14.94       11.09      1.48 o 
 -10   3  10        2.81        1.73      0.91 o 
  -9   3  10       36.33       37.74      2.04 o 
  -8   3  10       40.25       42.19      2.07 o 
  -7   3  10        3.09        3.13      0.92 o 
  -6   3  10       24.31       26.22      1.48 o 
  -5   3  10        3.47        5.21      0.88 o 
  -4   3  10        7.32        7.38      0.98 o 
  -3   3  10       11.82       10.35      1.09 o 
  -2   3  10       26.44       29.23      1.61 o 
  -1   3  10       81.03       92.50      3.09 o 
   0   3  10       10.69        9.54      1.23 o 
   1   3  10       11.92       12.51      1.34 o 
   2   3  10        7.66        7.15      1.18 o 
   3   3  10        7.80        7.71      1.34 o 
   4   3  10       71.60       74.94      3.32 o 
   5   3  10        0.11        0.24      1.25 o 
 -12   4  10       29.10       26.97      2.45 o 
 -11   4  10        4.98        4.15      1.46 o 
 -10   4  10      135.42      127.57      7.49 o 
  -9   4  10        9.19        8.61      1.45 o 
  -8   4  10        1.12       -0.24      1.01 o 
  -7   4  10        3.69        5.59      1.21 o 
  -6   4  10      367.76      348.67      9.89 o 
  -5   4  10        0.00       -1.56      1.04 o 
  -4   4  10      422.93      432.69     12.02 o 
  -3   4  10        0.01       -1.50      1.00 o 
  -2   4  10        3.58        6.40      1.36 o 
  -1   4  10        8.96        8.14      1.40 o 
   0   4  10      104.34       93.40      4.21 o 
   1   4  10        0.91        0.46      1.18 o 
   2   4  10       51.37       44.73      3.62 o 
 -15   1  11       30.60       31.16      1.77 o 
 -14   1  11       70.42       67.75      2.68 o 
 -13   1  11        0.78        1.61      0.90 o 
 -12   1  11       30.91       26.03      1.55 o 
 -11   1  11      111.87      112.15      3.26 o 
 -10   1  11       18.35       20.44      1.36 o 
  -9   1  11       21.49       18.97      1.11 o 
  -8   1  11      148.23      148.61      3.51 o 
  -7   1  11       61.62       61.27      1.84 o 
  -6   1  11       36.47       38.44      1.41 o 
  -5   1  11       94.03       96.01      2.48 o 
  -4   1  11       87.22       86.62      2.31 o 
  -3   1  11       16.44       18.13      1.08 o 
  -2   1  11      126.02      127.66      3.20 o 
  -1   1  11       53.46       54.13      1.85 o 
   0   1  11        1.57        2.55      0.75 o 
   1   1  11       72.00       73.16      2.55 o 
   2   1  11       46.59       46.12      2.07 o 
   3   1  11        8.75        5.08      1.12 o 
   4   1  11       43.24       44.94      2.45 o 
 -14   2  11       12.68       14.69      1.75 o 
 -13   2  11      227.17      241.74      7.01 o 
 -12   2  11      200.67      205.65      5.84 o 
 -11   2  11       20.59       22.37      1.62 o 
 -10   2  11      123.32      120.09      3.83 o 
  -9   2  11      243.43      253.57      6.48 o 
  -8   2  11        4.89        4.04      0.93 o 
  -7   2  11      142.00      163.45      4.16 o 
  -6   2  11      113.20      124.93      3.41 o 
  -5   2  11        5.96        8.20      1.07 o 
  -4   2  11      111.44      116.61      3.45 o 
  -3   2  11      191.59      217.11      5.52 o 
  -2   2  11        8.50        9.38      1.13 o 
  -1   2  11      152.30      152.45      4.10 o 
   0   2  11      191.88      194.04      5.26 o 
   1   2  11       73.14       78.66      3.08 o 
   2   2  11      201.86      199.10      6.19 o 
   3   2  11      193.71      200.49      6.51 o 
 -12   3  11       39.53       39.78      2.55 o 
 -11   3  11       87.96       89.91      3.46 o 
 -10   3  11       39.91       37.36      2.13 o 
  -9   3  11       11.72       14.79      1.56 o 
  -8   3  11      284.32      284.32      8.32 o 
  -7   3  11       45.11       46.98      2.38 o 
  -6   3  11       69.71       69.72      3.35 o 
  -5   3  11       50.06       55.48      2.62 o 
  -4   3  11      178.40      198.04      6.14 o 
  -3   3  11       40.86       43.79      2.35 o 
  -2   3  11      241.63      245.80      7.12 o 
  -1   3  11       12.78       10.24      1.42 o 
   0   3  11        7.96        7.91      1.37 o 
   1   3  11       70.14       65.22      3.38 o 
  -8   4  11       23.08       19.74      1.96 o 
  -7   4  11        0.74       -0.02      1.25 o 
  -6   4  11       91.18      102.27      5.15 o 
  -5   4  11        3.18        3.84      1.36 o 
  -4   4  11       21.76       21.59      2.00 o 
  -3   4  11        0.07        2.03      1.33 o 
 -13   0  12      374.73      390.57     15.34 o 
 -12   0  12      106.49      114.60      5.23 o 
 -11   0  12        1.61        3.01      1.43 o 
 -10   0  12       60.41       69.74      3.86 o 
  -9   0  12      635.67      630.10     20.25 o 
  -8   0  12       11.07       15.06      1.92 o 
  -7   0  12      360.82      353.23     12.35 o 
  -6   0  12        5.96       11.30      1.47 o 
  -5   0  12      191.29      182.66      6.48 o 
  -4   0  12        8.89       17.44      2.02 o 
  -3   0  12      823.22      822.91     24.83 o 
  -2   0  12        8.33        7.65      1.65 o 
  -1   0  12       57.72       65.66      3.43 o 
   0   0  12      148.17      145.73      5.78 o 
   1   0  12      208.90      221.44      8.09 o 
   2   0  12       26.79       25.42      2.22 o 
 -13   1  12      139.72      142.69      4.38 o 
 -12   1  12        0.23        0.87      0.97 o 
 -11   1  12      378.50      410.54     10.57 o 
 -10   1  12       45.48       41.27      2.03 o 
  -9   1  12       88.67       85.35      2.91 o 
  -8   1  12        8.80        6.87      1.02 o 
  -7   1  12       61.42       66.18      2.40 o 
  -6   1  12        0.61        1.90      0.87 o 
  -5   1  12      156.57      163.97      4.66 o 
  -4   1  12        1.29       -0.67      0.80 o 
  -3   1  12       11.11        8.69      1.05 o 
  -2   1  12       56.09       61.09      2.53 o 
  -1   1  12      334.29      329.31      9.16 o 
   0   1  12        9.85        9.62      1.37 o 
   1   1  12      226.81      242.88      7.38 o 
 -11   2  12        0.79       -0.74      1.09 o 
 -10   2  12       17.30       16.62      1.63 o 
  -9   2  12        1.12       -0.27      1.03 o 
  -8   2  12        0.21        0.58      0.99 o 
  -7   2  12        0.43       -1.23      0.98 o 
  -6   2  12        0.43        0.23      0.98 o 
  -5   2  12        2.57       -0.15      0.95 o 
  -4   2  12        0.02        0.30      1.03 o 
  -3   2  12        0.68        0.56      1.13 o 
  -2   2  12       16.48       14.52      1.61 o 
  -1   2  12        9.56        8.50      1.45 o 
   0   2  12       31.37       26.00      2.12 o 
  -7   3  12      160.82      174.16      6.44 o 
  -6   3  12        0.90        2.91      1.35 o 
  -5   3  12      193.91      212.64      7.19 o 
  -4   3  12        4.81        4.83      1.48 o 
  -7   1  13      256.26      271.49      7.62 o 
  -6   1  13        3.48        6.31      1.33 o 
  -5   1  13      159.77      163.16      5.50 o 
                                                 
